# Supplementary material for: Bidirectional communication between nucleotide and substrate binding sites in a type IV multidrug ABC transporter
Source: Nat Commun. 2025 Nov 11;16:9921. doi: 10.1038/s41467-025-65037-y (PMC12606247; doi:10.1038/s41467-025-65037-y)
Supplement: Supplementary file 4 — Source Data [file 41467_2025_65037_MOESM4_ESM.xlsx]

## Sheet: Fig 1D
		BmrA fl R389X constructs							BmrA fl W413X constructs					BmrA fl R414X constructs
Calculated slop	Ctrl	WT	K380A	R389A	R389E	R389K	R389M		W413A	W413L	W413F	W413Y		R414A	R414K
	0.002	0.048	0.002	0.005	0.002	0.006	0.009		0.002	0.013	0.023	0.031		0.002	0.002
		0.05	0.002	0.004	0.003	0.006	0.009		0.002	0.013	0.022	0.03		0.002	0.002
		0.048	0.002	0.004	0.003	0.006	0.009		0.002	0.014	0.022	0.03		0.002	0.002
		0.045	0.002	0.006	0.002	0.009	0.016		0.002	0.011	0.022	0.027
		0.052	0.002	0.006	0.002	0.009	0.014		0.002	0.012	0.022	0.029
		0.049	0.002	0.006	0.002	0.008	0.015		0.002	0.014	0.023	0.036
		0.052	0.003	0.009	0.003	0.016	0.011
		0.05	0.003	0.009	0.003	0.017	0.01
		0.05	0.003	0.009	0.003	0.018	0.011
Slop-ctrl		0.046	0	0.003	0	0.004	0.007		0	0.011	0.021	0.029		0	0
		0.048	0	0.002	0.001	0.004	0.007		0	0.011	0.02	0.028		0	0
		0.046	0	0.002	0.001	0.004	0.007		0	0.012	0.02	0.028		0	0
		0.043	0	0.004	0	0.007	0.014		0	0.009	0.02	0.025
		0.05	0	0.004	0	0.007	0.012		0	0.01	0.02	0.027
		0.047	0	0.004	0	0.006	0.013		0	0.012	0.021	0.034
		0.05	0.001	0.007	0.001	0.014	0.009
		0.048	0.001	0.007	0.001	0.015	0.008
		0.048	0.001	0.007	0.001	0.016	0.009
Calculated ATPase		5.17684	0	0.33762	0	0.45016	0.78778		0	1.23794	2.36334	3.26366		0	0
		5.40192	0	0.22508	0.11254	0.45016	0.78778		0	1.23794	2.2508	3.15112		0	0
		5.17684	0	0.22508	0.11254	0.45016	0.78778		0	1.35048	2.2508	3.15112		0	0
		4.83922	0	0.45016	0	0.78778	1.57556		0	1.01286	2.2508	2.8135
		5.627	0	0.45016	0	0.78778	1.35048		0	1.1254	2.2508	3.03858
		5.28938	0	0.45016	0	0.67524	1.46302		0	1.35048	2.36334	3.82636
		5.627	0.11254	0.78778	0.11254	1.57556	1.01286
		5.40192	0.11254	0.78778	0.11254	1.6881	0.90032
		5.40192	0.11254	0.78778	0.11254	1.80064	1.01286
Mean		5.32689	0.0375133	0.500178	0.0625222	0.962842	1.07538		0	1.21918	2.28831	3.20739		0	0
SDT		0.245275	0.05627	0.232764	0.0593138	0.563013	0.308774		0	0.131564	0.0581154	0.33949		0	0
ATPase (% to the WT)		97.1831	0	6.33803	0	8.4507	14.7887		0	23.2394	44.3662	61.2676		0	0
		101.408	0	4.22535	2.11268	8.4507	14.7887		0	23.2394	42.2535	59.1549		0	0
		97.1831	0	4.22535	2.11268	8.4507	14.7887		0	25.3521	42.2535	59.1549		0	0
		90.8451	0	8.4507	0	14.7887	29.5775		0	19.0141	42.2535	52.8169
		105.634	0	8.4507	0	14.7887	25.3521		0	21.1268	42.2535	57.0423
		99.2958	0	8.4507	0	12.6761	27.4648		0	25.3521	44.3662	71.831
		105.634	2.11268	14.7887	2.11268	29.5775	19.0141
		101.408	2.11268	14.7887	2.11268	31.6901	16.9014
		101.408	2.11268	14.7887	2.11268	33.8028	19.0141
Mean		100	0.704225	9.38967	1.17371	18.0751	20.1878		0	22.8873	42.9577	60.2113		0	0
SDT		4.60447	1.05634	4.3696	1.11348	10.5692	5.79651		0	2.46981	1.09098	6.37314		0	0

## Sheet: Fig 1E
Measurement	WT	K380A	R389A	R389E	R389K	R389M	W413A	W413L	W413F	W413Y	R414A	R414K
1	0.4002	0.0029	0.092	0.0173	0.0125	0.0041	0	0.0463	0.0239	0.1219	0.0036	0.0306
2	0.3473	0.0296	0.0323	0.0533	0.0111	0.0836	0	0.0157	0.0105	0.1027	0.0114	0.006
3	0.326	0.0235	0.0087	0.0007	0.031	0.0034	0.0194	0.0322	0.0418	0.1291	0.0025	0.0221
Mean	0.357833	0.0186667	0.0443333	0.0237667	0.0182	0.0303667	0.00646667	0.0314	0.0254	0.1179	0.00583333	0.0195667
SD	0.038205	0.0139908	0.0429339	0.0268897	0.0111072	0.0461027	0.0112006	0.0153157	0.0157038	0.013647	0.00485215	0.0124941
% relative to WT	111.84	0.810433	25.7103	4.83465	3.49325	1.14578	0	12.939	6.67909	34.0661	1.00605	8.55147
	97.0564	8.27201	9.02655	14.8952	3.102	23.3628	0	4.38752	2.93433	28.7005	3.18584	1.67676
	91.1039	6.5673	2.4313	0.195622	8.66325	0.950163	5.42152	8.9986	11.6814	36.0782	0.698649	6.17606
Mean relative to WT	100	5.21658	12.3894	6.64183	5.08617	8.48626	1.80717	8.77503	7.09828	32.9483	1.63018	5.4681
STD relative to WT	10.6768	3.90987	11.9983	7.51457	3.10402	12.8839	3.13012	4.28012	4.38859	3.81378	1.35598	3.49161

## Sheet: Fig3A
Lag time (ms)	S516C-apo	N459W-S516C-apo	N459W-S516C-W413F-apo
6,25E-6	1.53292	3.61268	1.76823
1,25E-5	1.39627	3.04376	1.71055
1,875E-5	1.06997	2.87189	1.45273
2,5E-5	1.18339	3.0769	1.72112
3,125E-5	1.07708	2.41551	1.47644
3,75E-5	1.23171	2.31558	1.43806
4,375E-5	1.07665	2.16165	1.34971
5E-5	0.98814	2.42386	1.3448
5,625E-5	1.07397	2.47105	1.46425
6,25E-5	1.07258	2.15694	1.48616
6,875E-5	1.11867	2.5626	1.35576
7,5E-5	1.04879	2.44909	1.30755
8,125E-5	0.92157	2.25255	1.26351
8,75E-5	1.15602	2.24868	1.28646
9,375E-5	0.91831	2.51165	1.36222
1E-4	1.06502	2.41327	1.37705
1,125E-4	1.05505	2.00761	1.34478
1,25E-4	1.10668	2.04146	1.28584
1,375E-4	1.00418	2.18961	1.27835
1,5E-4	1.06992	2.33736	1.23406
1,625E-4	1.16436	1.81618	1.37071
1,75E-4	1.02664	2.29715	1.33507
1,875E-4	1.10891	2.13788	1.26506
2E-4	1.05547	2.05642	1.33253
2,25E-4	1.03128	2.16858	1.34676
2,5E-4	1.0128	1.86923	1.33112
2,75E-4	1.06161	2.04693	1.29471
3E-4	1.03298	1.9193	1.23243
3,25E-4	1.02071	1.88163	1.24826
3,5E-4	1.0657	1.9398	1.29847
3,75E-4	1.02763	1.74534	1.35135
4E-4	1.04856	1.88827	1.28825
4,5E-4	1.0344	1.74787	1.29459
5E-4	0.97168	1.79249	1.27087
5,5E-4	1.0591	1.80969	1.19518
6E-4	1.03966	1.85509	1.19592
6,5E-4	1.0424	1.68812	1.19423
7E-4	1.03042	1.68124	1.27197
7,5E-4	1.03264	1.71702	1.22167
8E-4	1.03545	1.63241	1.21614
9E-4	1.01273	1.62628	1.24496
1E-3	1.05216	1.66358	1.24196
0.0011	1.03245	1.60696	1.22476
0.0012	1.04415	1.5571	1.23775
0.0013	1.02714	1.54246	1.20011
0.0014	1.06046	1.59521	1.19128
0.0015	1.03356	1.50216	1.2205
0.0016	1.02851	1.50931	1.20544
0.0018	1.00414	1.48017	1.20653
0.002	1.01436	1.47404	1.17343
0.0022	1.02322	1.43037	1.18081
0.0024	1.03792	1.36165	1.18118
0.0026	1.03428	1.36093	1.1934
0.0028	1.04937	1.39598	1.1812
0.003	1.01116	1.36292	1.18089
0.0032	1.00416	1.32187	1.15974
0.0036	1.01515	1.33558	1.18599
0.004	1.02525	1.31112	1.16106
0.0044	1.0355	1.29502	1.1669
0.0048	1.01555	1.27694	1.1814
0.0052	1.00619	1.24559	1.15976
0.0056	1.03356	1.23078	1.15246
0.006	1.0092	1.25524	1.14561
0.0064	1.00984	1.23747	1.1435
0.0072	1.00989	1.24677	1.13043
0.008	1.02537	1.2016	1.13562
0.0088	0.99576	1.19847	1.1347
0.0096	1.00854	1.17747	1.12111
0.0104	0.98835	1.20545	1.12394
0.0112	1.01415	1.18786	1.11214
0.012	0.99312	1.16609	1.10872
0.0128	0.99797	1.16489	1.10797
0.0144	1.00313	1.1658	1.10244
0.016	1.00341	1.1482	1.09739
0.0176	0.99821	1.13574	1.09225
0.0192	1.00002	1.11747	1.09656
0.0208	0.98848	1.10343	1.08635
0.0224	1.00365	1.12098	1.08438
0.024	0.98667	1.11213	1.07524
0.0256	0.97716	1.11614	1.07433
0.0288	0.99163	1.09121	1.06024
0.032	0.98704	1.11438	1.0578
0.0352	0.98209	1.08572	1.05532
0.0384	0.97746	1.08714	1.0447
0.0416	0.97145	1.08824	1.03701
0.0448	0.98117	1.07365	1.02466
0.048	0.97419	1.07411	1.02966
0.0512	0.97197	1.0576	1.02532
0.0576	0.96876	1.06805	1.01489
0.064	0.9618	1.0535	1.00175
0.0704	0.95761	1.04784	1.00279
0.0768	0.95212	1.0292	0.991
0.0832	0.95352	1.03274	0.98115
0.0896	0.94965	1.02482	0.9782
0.096	0.94303	1.02859	0.97049
0.1024	0.93934	1.01662	0.96217
0.1152	0.93225	1.00073	0.95304
0.128	0.92835	0.99947	0.94082
0.1408	0.91881	0.98833	0.92898
0.1536	0.91463	0.98487	0.92048
0.1664	0.90732	0.97345	0.91025
0.1792	0.90386	0.96598	0.9
0.192	0.89346	0.95926	0.8888
0.2048	0.8898	0.94938	0.88427
0.2304	0.87898	0.93471	0.86858
0.256	0.86472	0.92118	0.85317
0.2816	0.85465	0.90778	0.8378
0.3072	0.84337	0.89715	0.82349
0.3328	0.83302	0.89149	0.81402
0.3584	0.82267	0.87942	0.8001
0.384	0.81189	0.86535	0.78596
0.4096	0.80241	0.85817	0.77582
0.4608	0.78455	0.84011	0.75328
0.512	0.76903	0.83005	0.73403
0.5632	0.75085	0.809	0.71634
0.6144	0.73531	0.78854	0.69827
0.6656	0.72002	0.7788	0.68208
0.7168	0.70428	0.76167	0.66499
0.768	0.69193	0.75097	0.64972
0.8192	0.67839	0.73802	0.63497
0.9216	0.65211	0.70956	0.61023
1.024	0.62931	0.69014	0.5871
1.1264	0.60847	0.66919	0.5648
1.2288	0.58823	0.652	0.54544
1.3312	0.56978	0.63285	0.52649
1.4336	0.55276	0.61798	0.50832
1.536	0.53516	0.60035	0.4942
1.6384	0.52116	0.58441	0.47978
1.8432	0.49359	0.55859	0.4524
2.048	0.46931	0.5329	0.42761
2.2528	0.44848	0.51064	0.40575
2.4576	0.42817	0.4876	0.38653
2.6624	0.40998	0.47011	0.36931
2.8672	0.39304	0.45379	0.35306
3.072	0.37663	0.43755	0.33979
3.2256	0.36754	0.42826	0.32752
3.6352	0.34218	0.40179	0.3032
4.0448	0.3196	0.3766	0.28304
4.4544	0.29978	0.35778	0.26377
4.864	0.28223	0.33948	0.24784
5.2736	0.26604	0.32428	0.23431
5.6832	0.25129	0.3104	0.22147
6.0928	0.23949	0.29739	0.21059
6.5024	0.22836	0.28442	0.20057
7.3216	0.2102	0.2624	0.1824
8.1408	0.19461	0.24357	0.16713
8.96	0.17947	0.22694	0.15451
9.7792	0.1657	0.21118	0.14363
10.5984	0.15453	0.19902	0.13415
11.4176	0.1449	0.18815	0.12538
12.2368	0.13699	0.17772	0.11758
13.056	0.12939	0.16879	0.11109
14.6944	0.11669	0.15319	0.09983
16.3328	0.10478	0.14071	0.09205
17.9712	0.09633	0.12978	0.08546
19.6096	0.08773	0.12062	0.07805
21.248	0.08046	0.11143	0.0718
22.8864	0.07576	0.10341	0.06678
24.5248	0.07246	0.09773	0.06321
26.1632	0.06814	0.09118	0.06021
29.44	0.05879	0.08431	0.0526
32.7168	0.05336	0.07764	0.04942
35.9936	0.04842	0.07125	0.04582
39.2704	0.04416	0.06513	0.04164
42.5472	0.04021	0.05945	0.0382
45.824	0.03725	0.05614	0.03535
49.1008	0.03508	0.05209	0.03216
52.3776	0.03374	0.04899	0.02868
58.9312	0.02968	0.04388	0.02429
65.4848	0.02498	0.03797	0.02093
72.0384	0.02289	0.0347	0.01891
78.592	0.02218	0.03186	0.01571
85.1456	0.01894	0.02928	0.01601
91.6992	0.01833	0.02819	0.0156
98.2528	0.01551	0.02519	0.01447
104.806	0.01399	0.02377	0.01273
117.914	0.01267	0.024	0.01195
131.021	0.01126	0.02007	0.01178
144.128	0.00903	0.01714	0.00752
157.235	0.00857	0.01898	0.00848
170.342	0.00805	0.01696	0.00911
183.45	0.00526	0.0151	0.00658
196.557	0.00684	0.0156	0.00745
209.664	0.00644	0.01421	0.00721
235.878	0.00729	0.00893	0.00459
262.093	0.00569	0.00914	0.00525
288.307	0.00843	0.01056	0.00487
314.522	0.00562	0.00745	0.0024
340.736	0.00766	0.00532	0.00185
366.95	0.00397	0.00544	0.00311
393.165	0.00331	0.00846	0.00287
419.379	0.00478	0.00654	0.00277
471.808	0.00288	0.00855	0.00226
524.237	0.00364	0.008	0.00105
576.666	0.00318	0.00523	-0.000468355
629.094	9,41926E-4	0.00435	-0.000846354
681.523	-0.00219	0.00394	-0.00065121
733.952	0.00106	0.00245	0.00193
786.381	0.00345	0.00195	5,45549E-4
838.81	0.00392	0.00281	0.0016
943.667	0.00297	0.00268	0.00186
1048.52	2,01269E-4	-0.000258969	0.00268
1153.38	-0.000257202	0.00325	0.00251
1258.24	0.00183	0.0022	8,91403E-4
1363.1	0.00138	0.00355	-0.000490443
1467.96	0.00197	0.00413	-0.0009694
1572.81	-0.00205	0.00445	-0.000272905
1677.67	-0.00263	0.00151	-0.00056273
1887.39	3,06686E-4	-0.000162055	0.0015
2097.1	0.00104	0.00301	-0.000987246
2306.82	-0.00052716	0.00101	-0.000810732
2516.53	-0.00186	-0.000310551	-0.000371918
2726.25	-0.000417063	8,07448E-4	2,11973E-4
2935.96	0.00105	0.00176	-8.49286e-05
3145.68	0.00122	-0.00145	-0.00154
3355.39	0.00121	7,03976E-4	-0.00167
3774.82	0.00167	0.0024	-0.00168
4194.25	0.00114	0.00113	-9.93442e-05
4613.68	6,29009E-5	7,02764E-4	-0.000983192
5033.11	0.00281	-0.00202	-0.000686416
5452.54	0.00229	5,47338E-4	7,69796E-4
5871.97	0.00312	-0.000796374	7,13541E-4
6291.4	8,43541E-4	0.0011	-0.000922021
6710.83	-5.43794e-05	7,46837E-4	4,47285E-4
7549.7	7,58673E-4	0.00218	-0.00021781
8388.56	0.00289	9,30309E-4	8,96799E-5
9227.42	8,16964E-4	0.00202	9,16183E-4
10066.3	0.00149	0.0013	-0.000321188
10905.1	0.00132	0.00272	7,68792E-4
11744	5,50785E-4	0.00146	5,72791E-4
12582.9	9,35183E-4	-9.23598e-05	-5.7241e-05
13421.7	3,93654E-4	4,96102E-4	-0.000945751
15099.4	0.00125	7,29706E-4	-0.000937173
16777.2	0.00126	-0.000621234	3,65048E-5
18454.9	0.00137	0.00168	-0.00057213
20132.6	7,71713E-4	0.00116	-0.000868183
21810.3	0.00101	9,35862E-4	5,69841E-4
23488.1	0.00111	-0.00153	6,944E-4
25165.8	9,23232E-4	3,30341E-4	1,90004E-4
26843.5	7,07008E-4	4,83155E-4	3,60057E-4
30198.9	-0.000235486	-0.000329468	-0.000325889
33554.4	6,23663E-4	3,55588E-4	3,7518E-4
36909.8	-4.37842e-05	4,20045E-4	-0.0006611
40265.3	4,34521E-4	9,78984E-4	8,40698E-5
43620.7	-0.000475789	3,86986E-4	5,81822E-5
46976.2	4,6363E-4	-0.000247759	-4.09069e-05
50331.6	8,76662E-4	-0.000725218	1,91358E-4
53687	1,61649E-4	-0.00030229	-0.000152955
60397.9	1,01392E-4	6,03233E-5	2,33946E-4
67108.8	3,96069E-4	0.001	1,29387E-4
73819.7	-0.000257682	0.00113	-0.00024216
80530.6	7,5731E-5	6,26284E-4	-0.000457152
87241.5	-0.000161218	-0.000513753	-0.00047903
93952.4	1,44792E-4	-0.000612284	-8.31953e-05
100663	4,93198E-4	-0.000973513	5,39032E-4

## Sheet: Fig3B
Lag time (ms)	N459W-S516C-ADP	N459W-S516C-ATP	N459W-S516C-W413F-ADP	N459W-S516C-W413F-ATP
6,25E-6	3.13633	3.51139	2.08688	2.00594
1,25E-5	2.93009	3.01081	1.79639	1.81988
1,875E-5	2.69401	2.44268	1.45899	1.78922
2,5E-5	2.56903	3.02752	1.51749	1.53728
3,125E-5	2.61596	2.69218	1.55804	1.68366
3,75E-5	2.51358	2.56485	1.41767	1.89946
4,375E-5	2.34439	2.40065	1.55496	1.49016
5E-5	2.12023	2.58996	1.3394	1.63858
5,625E-5	2.13441	2.71194	1.34462	1.30241
6,25E-5	2.03623	2.25662	1.48554	1.31298
6,875E-5	2.1152	2.29871	1.3416	1.72732
7,5E-5	2.08607	2.36586	1.27214	1.7494
8,125E-5	2.07347	2.16421	1.28246	1.608
8,75E-5	1.95892	2.1627	1.19705	1.35088
9,375E-5	2.09386	3.1681	1.37874	1.64637
1E-4	2.00558	2.58546	1.33843	1.54667
1,125E-4	2.03875	2.12335	1.43736	1.42241
1,25E-4	2.20962	2.51437	1.36229	1.34335
1,375E-4	2.15426	2.83	1.2914	1.50238
1,5E-4	1.86419	2.43483	1.3515	1.24468
1,625E-4	2.13132	2.4434	1.3605	1.40501
1,75E-4	1.88823	2.14544	1.3096	1.36248
1,875E-4	1.91823	2.14777	1.36281	1.37931
2E-4	1.96078	1.92503	1.31793	1.44013
2,25E-4	1.7253	2.22296	1.25884	1.28684
2,5E-4	1.78085	2.07468	1.31726	1.46164
2,75E-4	1.96858	1.8387	1.33277	1.46245
3E-4	1.77821	2.03665	1.28884	1.34538
3,25E-4	1.81686	2.27306	1.32778	1.37368
3,5E-4	1.74553	1.87149	1.34229	1.2872
3,75E-4	1.80081	1.88518	1.36713	1.30737
4E-4	1.94301	1.8667	1.33647	1.36421
4,5E-4	1.69408	1.94408	1.34667	1.38789
5E-4	1.79616	1.86162	1.27552	1.35191
5,5E-4	1.75694	1.78859	1.28168	1.38357
6E-4	1.76045	1.98116	1.27797	1.40298
6,5E-4	1.66957	1.80101	1.27766	1.32302
7E-4	1.78388	1.78879	1.30013	1.3555
7,5E-4	1.60499	1.69781	1.30346	1.39965
8E-4	1.6348	1.70744	1.29104	1.40741
9E-4	1.68807	1.78508	1.22759	1.46326
1E-3	1.62951	1.67899	1.21113	1.42309
0.0011	1.56547	1.6691	1.26721	1.36464
0.0012	1.60365	1.63948	1.22811	1.31725
0.0013	1.54733	1.72309	1.26286	1.37536
0.0014	1.47021	1.63728	1.28536	1.3054
0.0015	1.51142	1.57221	1.2501	1.36985
0.0016	1.4879	1.61822	1.25734	1.35226
0.0018	1.49629	1.69208	1.25087	1.3378
0.002	1.46972	1.65013	1.25298	1.2482
0.0022	1.46281	1.58017	1.22606	1.31722
0.0024	1.41899	1.63744	1.22661	1.32837
0.0026	1.47265	1.62128	1.20944	1.32626
0.0028	1.40612	1.57926	1.2154	1.30142
0.003	1.37003	1.47626	1.22036	1.29783
0.0032	1.36054	1.4975	1.22236	1.26993
0.0036	1.32724	1.5065	1.19364	1.29414
0.004	1.37122	1.4542	1.19968	1.24516
0.0044	1.31786	1.45626	1.19306	1.24334
0.0048	1.30326	1.43988	1.1735	1.23356
0.0052	1.35038	1.4267	1.18294	1.24251
0.0056	1.32551	1.43984	1.1687	1.26165
0.006	1.30359	1.39916	1.17904	1.24662
0.0064	1.29413	1.39762	1.18452	1.24065
0.0072	1.25751	1.36528	1.16231	1.23952
0.008	1.27271	1.3959	1.16229	1.2369
0.0088	1.22683	1.32348	1.1626	1.231
0.0096	1.21575	1.28427	1.16308	1.20173
0.0104	1.1635	1.3816	1.1431	1.22663
0.0112	1.19022	1.30251	1.13793	1.23024
0.012	1.19682	1.35093	1.13634	1.22548
0.0128	1.19408	1.31116	1.13211	1.20006
0.0144	1.15449	1.25963	1.1278	1.19205
0.016	1.14039	1.27964	1.12012	1.18579
0.0176	1.13897	1.23755	1.12128	1.16703
0.0192	1.14008	1.27075	1.11847	1.18686
0.0208	1.11637	1.24461	1.11608	1.14606
0.0224	1.10938	1.20059	1.10925	1.15152
0.024	1.11203	1.21094	1.10235	1.15036
0.0256	1.10669	1.22812	1.10224	1.14228
0.0288	1.08023	1.2003	1.09011	1.15205
0.032	1.08458	1.20696	1.08175	1.146
0.0352	1.07533	1.17023	1.07912	1.13459
0.0384	1.06409	1.18873	1.06938	1.12988
0.0416	1.05346	1.14873	1.06718	1.13002
0.0448	1.05269	1.17217	1.06475	1.10674
0.048	1.04476	1.15947	1.06213	1.12069
0.0512	1.02953	1.1642	1.05521	1.11255
0.0576	1.0348	1.14236	1.04644	1.10203
0.064	1.01827	1.15466	1.03595	1.09721
0.0704	1.00773	1.13377	1.03383	1.07579
0.0768	1.00191	1.1323	1.02648	1.06444
0.0832	0.99846	1.11909	1.0167	1.06567
0.0896	0.99935	1.10157	1.01362	1.06483
0.096	0.98885	1.08962	1.00209	1.0457
0.1024	0.98082	1.09017	0.99882	1.0521
0.1152	0.9692	1.09632	0.98558	1.02783
0.128	0.96403	1.08477	0.97303	1.02328
0.1408	0.95121	1.07409	0.96663	1.01245
0.1536	0.94379	1.06336	0.95551	0.9972
0.1664	0.93885	1.0588	0.94687	0.99654
0.1792	0.92993	1.05688	0.93871	0.98383
0.192	0.92064	1.04261	0.92653	0.97361
0.2048	0.91426	1.04984	0.92154	0.96404
0.2304	0.9094	1.01855	0.90605	0.95201
0.256	0.89495	1.01653	0.89021	0.93339
0.2816	0.88552	1.00095	0.87727	0.91635
0.3072	0.87736	0.98186	0.86427	0.90302
0.3328	0.86598	0.97487	0.85092	0.89113
0.3584	0.85597	0.97246	0.84009	0.87367
0.384	0.84272	0.951	0.82614	0.86579
0.4096	0.83517	0.94273	0.81711	0.85257
0.4608	0.81884	0.9314	0.79753	0.83361
0.512	0.80097	0.91099	0.77547	0.8107
0.5632	0.787	0.8976	0.75791	0.79384
0.6144	0.77295	0.88267	0.73942	0.77299
0.6656	0.75818	0.87025	0.72347	0.7565
0.7168	0.74384	0.85242	0.70686	0.73799
0.768	0.73172	0.8343	0.69148	0.72289
0.8192	0.7193	0.82419	0.67857	0.70777
0.9216	0.6971	0.79949	0.65257	0.68065
1.024	0.67477	0.77798	0.62774	0.65551
1.1264	0.65489	0.75895	0.60539	0.63407
1.2288	0.63405	0.74034	0.58472	0.61267
1.3312	0.61809	0.71885	0.56745	0.59409
1.4336	0.60219	0.709	0.54856	0.5764
1.536	0.58603	0.68861	0.53324	0.56016
1.6384	0.57196	0.67405	0.51809	0.54439
1.8432	0.54665	0.64717	0.4902	0.51384
2.048	0.52258	0.62024	0.46432	0.48971
2.2528	0.50156	0.60063	0.44197	0.46701
2.4576	0.48151	0.57887	0.42232	0.44361
2.6624	0.46403	0.55959	0.40331	0.42597
2.8672	0.44947	0.54243	0.38778	0.4081
3.072	0.43225	0.52445	0.37236	0.39261
3.2256	0.42232	0.50997	0.36341	0.38336
3.6352	0.39431	0.47989	0.33763	0.35621
4.0448	0.37118	0.45766	0.31548	0.32964
4.4544	0.3507	0.435	0.29614	0.31066
4.864	0.33477	0.41493	0.27857	0.29126
5.2736	0.31832	0.3974	0.26487	0.27432
5.6832	0.30324	0.38087	0.25173	0.26212
6.0928	0.29	0.3655	0.23939	0.24808
6.5024	0.27883	0.35283	0.22861	0.23677
7.3216	0.25734	0.32695	0.21021	0.21925
8.1408	0.23961	0.30599	0.19532	0.20387
8.96	0.22376	0.29072	0.18124	0.19032
9.7792	0.21052	0.27209	0.16884	0.17918
10.5984	0.19795	0.25802	0.15813	0.16768
11.4176	0.18694	0.24608	0.14891	0.1577
12.2368	0.17739	0.23165	0.14109	0.14918
13.056	0.16823	0.22289	0.13511	0.14127
14.6944	0.15357	0.2046	0.12217	0.12797
16.3328	0.14072	0.18788	0.11096	0.11739
17.9712	0.12943	0.17494	0.10158	0.10892
19.6096	0.12079	0.16825	0.09338	0.10128
21.248	0.11363	0.15649	0.0875	0.09407
22.8864	0.10655	0.14648	0.0813	0.08811
24.5248	0.10201	0.13855	0.07599	0.08413
26.1632	0.09805	0.12974	0.07294	0.0803
29.44	0.08686	0.11799	0.0666	0.07075
32.7168	0.07764	0.10859	0.06028	0.06534
35.9936	0.07229	0.09899	0.05542	0.05799
39.2704	0.06786	0.09045	0.05324	0.05226
42.5472	0.06225	0.083	0.04992	0.04933
45.824	0.05846	0.07881	0.04399	0.04335
49.1008	0.0551	0.0738	0.03918	0.03994
52.3776	0.05106	0.06816	0.03598	0.0377
58.9312	0.04544	0.06087	0.03244	0.03371
65.4848	0.04068	0.05598	0.02793	0.02984
72.0384	0.03973	0.05127	0.02497	0.02613
78.592	0.03706	0.04995	0.02343	0.02539
85.1456	0.03519	0.04682	0.02281	0.02233
91.6992	0.03262	0.04269	0.02147	0.02126
98.2528	0.02726	0.03647	0.01829	0.02049
104.806	0.02552	0.03298	0.01663	0.01781
117.914	0.02316	0.02879	0.01761	0.01597
131.021	0.02224	0.02346	0.0168	0.01259
144.128	0.01952	0.02115	0.01394	0.00968
157.235	0.01695	0.01734	0.01182	0.0087
170.342	0.0143	0.0136	0.01341	0.009
183.45	0.01268	0.01007	0.01311	0.01156
196.557	0.01403	0.01038	0.01267	0.01076
209.664	0.01435	0.0107	0.01111	0.00803
235.878	0.01345	0.01021	0.00911	0.00711
262.093	0.01111	0.00847	0.00909	0.00561
288.307	0.00787	0.01115	0.0088	0.00443
314.522	0.00791	0.00989	0.00773	0.00443
340.736	0.00722	0.00831	0.008	0.00451
366.95	0.00631	0.00723	0.00651	0.00585
393.165	0.00467	0.00383	0.00593	0.00371
419.379	0.00756	7,715E-4	0.00649	0.00226
471.808	0.00963	0.00238	0.00885	0.00335
524.237	0.00457	0.00548	0.00652	0.00153
576.666	0.00614	0.00813	0.00457	0.00378
629.094	0.00691	0.00407	0.00342	-0.00105
681.523	0.00706	0.00483	0.00289	0.00242
733.952	0.00259	0.00353	0.00237	4,53348E-4
786.381	0.00484	0.00626	0.00272	-0.00046461
838.81	0.00669	0.00403	0.00375	-0.000759836
943.667	0.00673	0.00173	0.00345	0.00281
1048.52	0.00451	0.00262	0.00496	0.00237
1153.38	0.00361	0.00684	0.00178	5,4464E-4
1258.24	0.00551	0.00435	0.0011	8,50008E-4
1363.1	0.00219	-0.000184562	5,46253E-4	6,47309E-4
1467.96	0.00179	0.00175	0.00241	-0.000442275
1572.81	4,97066E-4	0.00431	0.0017	-0.000428045
1677.67	0.00293	0.00468	0.00193	-0.00144
1887.39	0.00379	0.00488	0.00127	4,66464E-4
2097.1	0.00231	0.00226	0.00153	5,74175E-4
2306.82	0.00292	7,9298E-4	0.00135	-0.000383261
2516.53	0.00299	-0.000598007	0.00144	5,31288E-4
2726.25	0.00152	7,23984E-4	-0.000110096	-6.72885e-05
2935.96	6,16373E-4	-0.00169	-0.00053557	9,98781E-4
3145.68	0.00308	-0.000875224	-0.000853322	-0.00080181
3355.39	0.00338	-0.000299754	-0.0014	-0.000556363
3774.82	0.00176	1,66344E-4	-0.000656211	0.00106
4194.25	0.0036	4,99723E-4	0.00156	0.00172
4613.68	9,4471E-4	5,48387E-4	0.00175	3,64891E-4
5033.11	0.00241	-0.00151	0.00132	-0.00141
5452.54	0.0017	0.00223	6,81209E-4	-0.000199735
5871.97	0.00204	-0.00113	-0.000319205	-0.000908112
6291.4	0.00313	-0.00032389	0.00149	-0.00166
6710.83	0.0018	-0.000193417	6,62583E-4	-0.000556201
7549.7	0.00324	9,97918E-4	0.00121	-0.00115
8388.56	0.00152	8,45556E-5	5,04837E-5	-0.000528953
9227.42	0.00275	3,72061E-4	7,70479E-5	0.0013
10066.3	0.00224	-0.000348021	2,37219E-4	5,65237E-4
10905.1	0.00259	-0.00164	-0.000594964	-0.000433926
11744	4,65808E-4	-0.000479126	-0.00127	-0.00156
12582.9	9,13498E-4	-0.000130136	2,02421E-4	4,90993E-4
13421.7	3,2339E-4	-0.002	5,24156E-4	-0.00011902
15099.4	0.00101	-0.000116381	2,91805E-4	-0.000155778
16777.2	6,62387E-4	-0.000219154	4,98457E-4	2,27446E-4
18454.9	5,24693E-4	-0.00101	-0.00026029	2,37564E-4
20132.6	9,77121E-4	9,86574E-4	8,93788E-4	-0.000516626
21810.3	0.00136	7,59875E-4	5,5259E-4	2,14414E-4
23488.1	-8.15812e-05	0.00244	1,60771E-4	2,19282E-5
25165.8	0.00176	7,05366E-7	-0.000721169	-0.000246985
26843.5	4,11037E-5	0.00162	6,97453E-4	-0.000468983
30198.9	3,93817E-4	0.00186	5,14577E-4	-0.000836314
33554.4	-0.000425147	-0.000751692	1,43763E-4	-0.000187705
36909.8	2,68388E-4	-0.000686832	-0.000296706	-0.000541106
40265.3	-0.00028939	-0.000279015	2,52003E-4	6,06163E-5
43620.7	0.00107	-0.0002176	5,49434E-4	1,12861E-4
46976.2	1,87974E-4	0.00129	1,64369E-4	-0.000389761
50331.6	-0.000450765	6,9455E-4	6,96264E-5	-0.000281882
53687	7,08869E-5	6,05766E-4	3,91411E-6	-0.000345635
60397.9	-0.00106	-0.000523238	-0.000792838	1,49593E-4
67108.8	9,2761E-4	-0.00127	-0.000433583	2,59009E-4
73819.7	2,68738E-4	1,71006E-4	-0.000601547	-0.000106114
80530.6	1,22886E-5	-0.000696127	-0.000254071	5,08852E-6
87241.5	-0.000770649	1,38919E-4	-0.000351778	9,81336E-5
93952.4	-0.00025154	-0.000409995	-0.000402696	8,71624E-5
100663	2,45581E-4	-0.000225606	5,96097E-4	-0.000551834

## Sheet: FigS3A(i)
	BmrA fl WT																						BmrA fl K380A																						BmrA fl R389A
				M=	66599.5	Da																				M=	66542.4	Da																				M=	66514.4
		MRW	109.719	N=	608	aa																		MRW	109.625	N=	608	aa																		MRW	109.579	N=	608
				d=	0.1	cm																				d=	0.1	cm																				d=	0.1
				c=	4.981e-05	g/mL																				c=	6.45161e-05	g/mL																				c=	6.45161e-05
Wavelenght (nm)			mdeg				deg				MRE				103 deg*cm2/dmol-1				Mean (103 deg*cm2/dmol-1)	STD					mdeg				deg				MRE				103 deg*cm2/dmol-1				Mean (103 deg*cm2/dmol-1)	STD					mdeg
260			-0.438127	-0.353523	-0.27206		-0.000438127	-0.000353523	-0.00027206		-965.085	-778.723	-599.281		-0.965085	-0.778723	-0.599281		-0.78103	0.182913					-0.0164991	-0.221805	-0.258025		-1.64991e-05	-0.000221805	-0.000258025		-28.0351	-376.888	-438.433		-0.0280351	-0.376888	-0.438433		-0.281119	0.221327					-0.251141	-0.189001	-0.281356
259			-0.221403	-0.265644	-0.343798		-0.000221403	-0.000265644	-0.000343798		-487.696	-585.148	-757.302		-0.487696	-0.585148	-0.757302		-0.610048	0.136517					-0.0235739	-0.265545	-0.299534		-2.35739e-05	-0.000265545	-0.000299534		-40.0565	-451.211	-508.964		-0.0400565	-0.451211	-0.508964		-0.333411	0.255688					-0.162422	-0.250419	-0.335352
258			-0.360853	-0.297179	-0.279055		-0.000360853	-0.000297179	-0.000279055		-794.869	-654.611	-614.689		-0.794869	-0.654611	-0.614689		-0.688057	0.0946319					0.0239981	-0.320775	-0.249557		2.39981e-05	-0.000320775	-0.000249557		40.7773	-545.057	-424.044		0.0407773	-0.545057	-0.424044		-0.309441	0.309275					-0.34379	-0.237046	-0.266035
257			-0.229991	-0.296729	-0.287507		-0.000229991	-0.000296729	-0.000287507		-506.613	-653.62	-633.306		-0.506613	-0.65362	-0.633306		-0.597847	0.0796607					-0.0404182	-0.210447	-0.328829		-4.04182e-05	-0.000210447	-0.000328829		-68.6781	-357.589	-558.742		-0.0686781	-0.357589	-0.558742		-0.328336	0.246338					-0.302547	-0.253173	-0.230622
256			-0.335604	-0.339103	-0.298339		-0.000335604	-0.000339103	-0.000298339		-739.252	-746.96	-657.167		-0.739252	-0.74696	-0.657167		-0.714459	0.0497665					0.034445	-0.158671	-0.316542		3.4445e-05	-0.000158671	-0.000316542		58.5285	-269.612	-537.864		0.0585285	-0.269612	-0.537864		-0.249649	0.298697					-0.262102	-0.331724	-0.269679
255			-0.354036	-0.249945	-0.397362		-0.000354036	-0.000249945	-0.000397362		-779.853	-550.567	-875.29		-0.779853	-0.550567	-0.87529		-0.735237	0.166896					0.00732452	-0.252323	-0.334567		7.32452e-06	-0.000252323	-0.000334567		12.4457	-428.744	-568.492		0.0124457	-0.428744	-0.568492		-0.328263	0.303223					-0.432129	-0.287439	-0.379852
254			-0.384159	-0.320725	-0.245503		-0.000384159	-0.000320725	-0.000245503		-846.207	-706.477	-540.782		-0.846207	-0.706477	-0.540782		-0.697822	0.152896					0.0552599	-0.178706	-0.389255		5.52599e-05	-0.000178706	-0.000389255		93.8969	-303.655	-661.417		0.0938969	-0.303655	-0.661417		-0.290392	0.377832					-0.26627	-0.314833	-0.336511
253			-0.307283	-0.309922	-0.313517		-0.000307283	-0.000309922	-0.000313517		-676.868	-682.681	-690.6		-0.676868	-0.682681	-0.6906		-0.683383	0.00689283					-0.0144618	-0.151929	-0.276725		-1.44618e-05	-0.000151929	-0.000276725		-24.5733	-258.156	-470.208		-0.0245733	-0.258156	-0.470208		-0.250979	0.222904					-0.283199	-0.395038	-0.37111
252			-0.382663	-0.308007	-0.269604		-0.000382663	-0.000308007	-0.000269604		-842.911	-678.463	-593.871		-0.842911	-0.678463	-0.593871		-0.705082	0.126636					-0.0761558	-0.26046	-0.283274		-7.61558e-05	-0.00026046	-0.000283274		-129.403	-442.57	-481.336		-0.129403	-0.44257	-0.481336		-0.351103	0.192974					-0.3195	-0.253233	-0.280647
251			-0.340541	-0.37043	-0.40811		-0.000340541	-0.00037043	-0.00040811		-750.127	-815.965	-898.965		-0.750127	-0.815965	-0.898965		-0.821686	0.0745836					-0.0994719	-0.277454	-0.33829		-9.94719e-05	-0.000277454	-0.00033829		-169.021	-471.446	-574.818		-0.169021	-0.471446	-0.574818		-0.405095	0.210878					-0.353513	-0.362666	-0.410819
250			-0.453523	-0.366785	-0.434928		-0.000453523	-0.000366785	-0.000434928		-998.998	-807.936	-958.038		-0.998998	-0.807936	-0.958038		-0.921658	0.100593					-0.179504	-0.279259	-0.300194		-0.000179504	-0.000279259	-0.000300194		-305.011	-474.513	-510.086		-0.305011	-0.474513	-0.510086		-0.42987	0.109584					-0.348689	-0.318976	-0.332658
249			-0.319775	-0.431673	-0.422424		-0.000319775	-0.000431673	-0.000422424		-704.385	-950.868	-930.495		-0.704385	-0.950868	-0.930495		-0.861916	0.136806					-0.12848	-0.374769	-0.356121		-0.00012848	-0.000374769	-0.000356121		-218.312	-636.803	-605.116		-0.218312	-0.636803	-0.605116		-0.486744	0.233008					-0.433846	-0.327042	-0.285686
248			-0.509495	-0.453277	-0.316624		-0.000509495	-0.000453277	-0.000316624		-1122.29	-998.457	-697.444		-1.12229	-0.998457	-0.697444		-0.939397	0.218494					-0.173886	-0.302389	-0.399554		-0.000173886	-0.000302389	-0.000399554		-295.465	-513.816	-678.917		-0.295465	-0.513816	-0.678917		-0.496066	0.192341					-0.463424	-0.424259	-0.410821
247			-0.489702	-0.4393	-0.314034		-0.000489702	-0.0004393	-0.000314034		-1078.69	-967.669	-691.739		-1.07869	-0.967669	-0.691739		-0.9127	0.199247					-0.214084	-0.314581	-0.359268		-0.000214084	-0.000314581	-0.000359268		-363.769	-534.532	-610.464		-0.363769	-0.534532	-0.610464		-0.502922	0.126349					-0.384256	-0.383429	-0.31639
246			-0.525059	-0.470487	-0.419426		-0.000525059	-0.000470487	-0.000419426		-1156.57	-1036.37	-923.891		-1.15657	-1.03637	-0.923891		-1.03894	0.116363					-0.167188	-0.399331	-0.426168		-0.000167188	-0.000399331	-0.000426168		-284.084	-678.538	-724.139		-0.284084	-0.678538	-0.724139		-0.562254	0.241979					-0.375114	-0.448631	-0.54677
245			-0.434039	-0.503537	-0.489425		-0.000434039	-0.000503537	-0.000489425		-956.08	-1109.17	-1078.08		-0.95608	-1.10917	-1.07808		-1.04778	0.0809179					-0.328584	-0.458315	-0.563178		-0.000328584	-0.000458315	-0.000563178		-558.326	-778.763	-956.945		-0.558326	-0.778763	-0.956945		-0.764678	0.199683					-0.376241	-0.493752	-0.494435
244			-0.587916	-0.413326	-0.499385		-0.000587916	-0.000413326	-0.000499385		-1295.03	-910.454	-1100.02		-1.29503	-0.910454	-1.10002		-1.10184	0.192296					-0.318093	-0.439678	-0.468915		-0.000318093	-0.000439678	-0.000468915		-540.5	-747.095	-796.774		-0.5405	-0.747095	-0.796774		-0.69479	0.135908					-0.597287	-0.605265	-0.580225
243			-0.805923	-0.569758	-0.755342		-0.000805923	-0.000569758	-0.000755342		-1775.25	-1255.04	-1663.83		-1.77525	-1.25504	-1.66383		-1.5647	0.273907					-0.493877	-0.629385	-0.707077		-0.000493877	-0.000629385	-0.000707077		-839.19	-1069.44	-1201.46		-0.83919	-1.06944	-1.20146		-1.0367	0.18334					-0.705035	-0.685796	-0.692346
242			-0.825101	-0.613553	-0.733831		-0.000825101	-0.000613553	-0.000733831		-1817.49	-1351.5	-1616.45		-1.81749	-1.3515	-1.61645		-1.59515	0.233723					-0.544744	-0.785793	-0.746124		-0.000544744	-0.000785793	-0.000746124		-925.622	-1335.21	-1267.8		-0.925622	-1.33521	-1.2678		-1.17621	0.219619					-0.693711	-0.684121	-0.720095
241			-0.923819	-0.747334	-0.901995		-0.000923819	-0.000747334	-0.000901995		-2034.94	-1646.19	-1986.87		-2.03494	-1.64619	-1.98687		-1.88934	0.211936					-0.683962	-0.784066	-0.865191		-0.000683962	-0.000784066	-0.000865191		-1162.18	-1332.28	-1470.12		-1.16218	-1.33228	-1.47012		-1.32153	0.154252					-0.858872	-0.955771	-0.893719
240			-1.01446	-0.891611	-0.989373		-0.00101446	-0.000891611	-0.000989373		-2234.6	-1964	-2179.34		-2.2346	-1.964	-2.17934		-2.12598	0.142977					-0.986538	-1.05515	-1.11205		-0.000986538	-0.00105515	-0.00111205		-1676.31	-1792.9	-1889.58		-1.67631	-1.7929	-1.88958		-1.78626	0.106789					-1.0984	-1.15229	-1.15629
239			-1.20982	-1.14845	-1.2061		-0.00120982	-0.00114845	-0.0012061		-2664.93	-2529.75	-2656.74		-2.66493	-2.52975	-2.65674		-2.61714	0.0757932					-1.0395	-1.27486	-1.22317		-0.0010395	-0.00127486	-0.00122317		-1766.31	-2166.23	-2078.4		-1.76631	-2.16623	-2.0784		-2.00364	0.210179					-1.29991	-1.30015	-1.35711
238			-1.39349	-1.33631	-1.2903		-0.00139349	-0.00133631	-0.0012903		-3069.51	-2943.56	-2842.21		-3.06951	-2.94356	-2.84221		-2.95176	0.113873					-1.3771	-1.46243	-1.55748		-0.0013771	-0.00146243	-0.00155748		-2339.95	-2484.94	-2646.45		-2.33995	-2.48494	-2.64645		-2.49045	0.153324					-1.53053	-1.59266	-1.54964
237			-1.57511	-1.4843	-1.45245		-0.00157511	-0.0014843	-0.00145245		-3469.58	-3269.54	-3199.39		-3.46958	-3.26954	-3.19939		-3.31284	0.140201					-1.55532	-1.70938	-1.89922		-0.00155532	-0.00170938	-0.00189922		-2642.78	-2904.56	-3227.13		-2.64278	-2.90456	-3.22713		-2.92482	0.292702					-1.81665	-1.77947	-1.73063
236			-1.95194	-1.81092	-1.98333		-0.00195194	-0.00181092	-0.00198333		-4299.64	-3989.01	-4368.78		-4.29964	-3.98901	-4.36878		-4.21914	0.20228					-1.9247	-1.9996	-2.11777		-0.0019247	-0.0019996	-0.00211777		-3270.43	-3397.7	-3598.49		-3.27043	-3.3977	-3.59849		-3.4222	0.165399					-2.13145	-2.24112	-2.15213
235			-2.15278	-2.10844	-2.15106		-0.00215278	-0.00210844	-0.00215106		-4742.04	-4644.37	-4738.25		-4.74204	-4.64437	-4.73825		-4.70822	0.0553285					-2.33249	-2.40592	-2.26737		-0.00233249	-0.00240592	-0.00226737		-3963.34	-4088.11	-3852.69		-3.96334	-4.08811	-3.85269		-3.96804	0.117782					-2.41785	-2.49828	-2.38204
234			-2.48444	-2.36895	-2.40993		-0.00248444	-0.00236895	-0.00240993		-5472.6	-5218.21	-5308.48		-5.4726	-5.21821	-5.30848		-5.3331	0.128972					-2.6673	-2.74658	-2.66507		-0.0026673	-0.00274658	-0.00266507		-4532.24	-4666.95	-4528.45		-4.53224	-4.66695	-4.52845		-4.57588	0.0788924					-2.81115	-2.81767	-2.85558
233			-2.76642	-2.68545	-2.56624		-0.00276642	-0.00268545	-0.00256624		-6093.74	-5915.38	-5652.79		-6.09374	-5.91538	-5.65279		-5.8873	0.22181					-2.92745	-3.16411	-3.10391		-0.00292745	-0.00316411	-0.00310391		-4974.29	-5376.42	-5274.12		-4.97429	-5.37642	-5.27412		-5.20828	0.208996					-3.19007	-3.18898	-3.28013
232			-3.28824	-3.12538	-3.09846		-0.00328824	-0.00312538	-0.00309846		-7243.18	-6884.43	-6825.14		-7.24318	-6.88443	-6.82514		-6.98425	0.226188					-3.42067	-3.64647	-3.56344		-0.00342067	-0.00364647	-0.00356344		-5812.36	-6196.04	-6054.95		-5.81236	-6.19604	-6.05495		-6.02112	0.194063					-3.71671	-3.6113	-3.69842
231			-3.46671	-3.43227	-3.42		-0.00346671	-0.00343227	-0.00342		-7636.3	-7560.44	-7533.41		-7.6363	-7.56044	-7.53341		-7.57672	0.0533418					-3.78155	-3.94971	-3.94867		-0.00378155	-0.00394971	-0.00394867		-6425.56	-6711.3	-6709.53		-6.42556	-6.7113	-6.70953		-6.61546	0.164462					-3.91509	-3.92777	-3.97296
230			-3.81401	-3.73098	-3.7125		-0.00381401	-0.00373098	-0.0037125		-8401.32	-8218.42	-8177.71		-8.40132	-8.21842	-8.17771		-8.26582	0.119097					-4.19498	-4.27479	-4.32163		-0.00419498	-0.00427479	-0.00432163		-7128.06	-7263.67	-7343.26		-7.12806	-7.26367	-7.34326		-7.245	0.10881					-4.35996	-4.37068	-4.46104
229			-4.15553	-4.10226	-4.05313		-0.00415553	-0.00410226	-0.00405313		-9153.6	-9036.26	-8928.04		-9.1536	-9.03626	-8.92804		-9.0393	0.112812					-4.55713	-4.68071	-4.70003		-0.00455713	-0.00468071	-0.00470003		-7743.42	-7953.4	-7986.23		-7.74342	-7.9534	-7.98623		-7.89435	0.131739					-4.83235	-4.67696	-4.7919
228			-4.40603	-4.31632	-4.38862		-0.00440603	-0.00431632	-0.00438862		-9705.39	-9507.78	-9667.04		-9.70539	-9.50778	-9.66704		-9.62674	0.104788					-4.98152	-4.99006	-5.06012		-0.00498152	-0.00499006	-0.00506012		-8464.54	-8479.05	-8598.09		-8.46454	-8.47905	-8.59809		-8.51389	0.0732798					-5.33032	-5.10969	-5.19628
227			-4.70597	-4.69177	-4.73305		-0.00470597	-0.00469177	-0.00473305		-10366.1	-10334.8	-10425.7		-10.3661	-10.3348	-10.4257		-10.3755	0.0461966					-5.37594	-5.38598	-5.47561		-0.00537594	-0.00538598	-0.00547561		-9134.73	-9151.79	-9304.09		-9.13473	-9.15179	-9.30409		-9.19687	0.0932451					-5.53044	-5.46891	-5.55543
226			-4.99871	-4.85717	-4.82615		-0.00499871	-0.00485717	-0.00482615		-11010.9	-10699.1	-10630.8		-11.0109	-10.6991	-10.6308		-10.7803	0.202631					-5.64964	-5.75678	-5.83128		-0.00564964	-0.00575678	-0.00583128		-9599.8	-9781.85	-9908.44		-9.5998	-9.78185	-9.90844		-9.76336	0.155148					-5.8207	-5.8305	-5.90272
225			-5.17889	-5.12942	-5.12473		-0.00517889	-0.00512942	-0.00512473		-11407.8	-11298.8	-11288.5		-11.4078	-11.2988	-11.2885		-11.3317	0.0660983					-5.91037	-5.92908	-6.01765		-0.00591037	-0.00592908	-0.00601765		-10042.8	-10074.6	-10225.1		-10.0428	-10.0746	-10.2251		-10.1142	0.0973732					-6.10963	-6.02806	-6.08271
224			-5.30685	-5.20627	-5.13491		-0.00530685	-0.00520627	-0.00513491		-11689.7	-11468.1	-11310.9		-11.6897	-11.4681	-11.3109		-11.4896	0.19028					-5.97125	-6.07217	-6.05567		-0.00597125	-0.00607217	-0.00605567		-10146.3	-10317.8	-10289.7		-10.1463	-10.3178	-10.2897		-10.2512	0.0919861					-6.22893	-6.17687	-6.2646
223			-5.42934	-5.18535	-5.20397		-0.00542934	-0.00518535	-0.00520397		-11959.5	-11422	-11463.1		-11.9595	-11.422	-11.4631		-11.6149	0.29916					-6.28296	-6.20691	-6.15763		-0.00628296	-0.00620691	-0.00615763		-10675.9	-10546.7	-10463		-10.6759	-10.5467	-10.463		-10.5619	0.107286					-6.36427	-6.4736	-6.34447
222			-5.61897	-5.43553	-5.37294		-0.00561897	-0.00543553	-0.00537294		-12377.2	-11973.1	-11835.3		-12.3772	-11.9731	-11.8353		-12.0619	0.281657					-6.22345	-6.21035	-6.24537		-0.00622345	-0.00621035	-0.00624537		-10574.8	-10552.5	-10612.1		-10.5748	-10.5525	-10.6121		-10.5798	0.0300657					-6.36796	-6.40186	-6.5563
221			-5.4937	-5.42791	-5.34092		-0.0054937	-0.00542791	-0.00534092		-12101.3	-11956.3	-11764.7		-12.1013	-11.9563	-11.7647		-11.9408	0.168807					-6.19795	-6.35279	-6.35009		-0.00619795	-0.00635279	-0.00635009		-10531.5	-10794.6	-10790		-10.5315	-10.7946	-10.79		-10.7054	0.150595					-6.47175	-6.38102	-6.70897
220			-5.60454	-5.41599	-5.27977		-0.00560454	-0.00541599	-0.00527977		-12345.4	-11930.1	-11630		-12.3454	-11.9301	-11.63		-11.9685	0.359238					-6.18338	-6.14774	-6.34676		-0.00618338	-0.00614774	-0.00634676		-10506.7	-10446.2	-10784.3		-10.5067	-10.4462	-10.7843		-10.5791	0.180322					-6.44667	-6.32828	-6.49554
219			-5.48684	-5.4045	-5.40701		-0.00548684	-0.0054045	-0.00540701		-12086.1	-11904.8	-11910.3		-12.0861	-11.9048	-11.9103		-11.9671	0.103158					-6.10771	-6.24547	-6.26822		-0.00610771	-0.00624547	-0.00626822		-10378.1	-10612.2	-10650.9		-10.3781	-10.6122	-10.6509		-10.5471	0.147577					-6.41004	-6.47056	-6.30118
218			-5.27833	-5.21967	-5.27886		-0.00527833	-0.00521967	-0.00527886		-11626.8	-11497.6	-11628		-11.6268	-11.4976	-11.628		-11.5842	0.0749407					-6.1401	-6.12213	-6.25863		-0.0061401	-0.00612213	-0.00625863		-10433.2	-10402.6	-10634.6		-10.4332	-10.4026	-10.6346		-10.4901	0.126024					-6.36369	-6.41478	-6.44067
217			-5.40274	-5.36248	-5.26711		-0.00540274	-0.00536248	-0.00526711		-11900.9	-11812.2	-11602.1		-11.9009	-11.8122	-11.6021		-11.7717	0.153435					-6.19151	-6.08684	-6.20433		-0.00619151	-0.00608684	-0.00620433		-10520.5	-10342.7	-10542.3		-10.5205	-10.3427	-10.5423		-10.4685	0.109515					-6.18484	-6.33726	-6.35661
216			-5.36145	-5.29806	-5.29568		-0.00536145	-0.00529806	-0.00529568		-11809.9	-11670.3	-11665.1		-11.8099	-11.6703	-11.6651		-11.7151	0.082172					-6.09814	-6.04245	-6.01695		-0.00609814	-0.00604245	-0.00601695		-10361.9	-10267.3	-10223.9		-10.3619	-10.2673	-10.2239		-10.2844	0.0705502					-6.31652	-6.15643	-6.37747
215			-5.44627	-5.22316	-5.22799		-0.00544627	-0.00522316	-0.00522799		-11996.8	-11505.3	-11516		-11.9968	-11.5053	-11.516		-11.6727	0.280721					-6.11286	-5.97983	-6.00234		-0.00611286	-0.00597983	-0.00600234		-10386.9	-10160.9	-10199.1		-10.3869	-10.1609	-10.1991		-10.2489	0.120986					-6.42233	-6.1615	-6.3288
214			-5.4254	-5.17475	-5.14824		-0.0054254	-0.00517475	-0.00514824		-11950.8	-11398.7	-11340.3		-11.9508	-11.3987	-11.3403		-11.5633	0.336891					-6.11904	-6.12467	-6.05078		-0.00611904	-0.00612467	-0.00605078		-10397.4	-10407	-10281.4		-10.3974	-10.407	-10.2814		-10.3619	0.0698903					-6.31018	-6.23543	-6.48166
213			-5.46354	-5.33994	-5.1513		-0.00546354	-0.00533994	-0.0051513		-12034.8	-11762.6	-11347		-12.0348	-11.7626	-11.347		-11.7148	0.346372					-6.05817	-6.08616	-6.32029		-0.00605817	-0.00608616	-0.00632029		-10294	-10341.5	-10739.4		-10.294	-10.3415	-10.7394		-10.4583	0.244576					-6.22729	-6.38021	-6.44817
212			-5.59965	-5.43037	-5.30228		-0.00559965	-0.00543037	-0.00530228		-12334.6	-11961.8	-11679.6		-12.3346	-11.9618	-11.6796		-11.992	0.328562					-6.18386	-6.23516	-6.20498		-0.00618386	-0.00623516	-0.00620498		-10507.5	-10594.7	-10543.4		-10.5075	-10.5947	-10.5434		-10.5486	0.0438101					-6.39648	-6.4098	-6.48544
211			-5.77664	-5.60981	-5.52705		-0.00577664	-0.00560981	-0.00552705		-12724.5	-12357	-12174.7		-12.7245	-12.357	-12.1747		-12.4187	0.280042					-6.34527	-6.51745	-6.37652		-0.00634527	-0.00651745	-0.00637652		-10781.8	-11074.4	-10834.9		-10.7818	-11.0744	-10.8349		-10.897	0.155862					-6.56347	-6.55798	-6.76449
210			-6.02927	-5.65792	-5.67355		-0.00602927	-0.00565792	-0.00567355		-13281	-12463	-12497.4		-13.281	-12.463	-12.4974		-12.7471	0.462649					-6.60997	-6.63434	-6.62226		-0.00660997	-0.00663434	-0.00662226		-11231.6	-11273	-11252.5		-11.2316	-11.273	-11.2525		-11.2523	0.0207049					-6.93144	-6.9005	-6.86452
209			-6.10836	-5.96186	-5.76953		-0.00610836	-0.00596186	-0.00576953		-13455.2	-13132.5	-12708.8		-13.4552	-13.1325	-12.7088		-13.0988	0.374315					-6.72605	-6.7534	-6.76369		-0.00672605	-0.0067534	-0.00676369		-11428.8	-11475.3	-11492.8		-11.4288	-11.4753	-11.4928		-11.4656	0.0330555					-7.10395	-6.9732	-7.13763
208			-6.03458	-5.89008	-5.76468		-0.00603458	-0.00589008	-0.00576468		-13292.7	-12974.4	-12698.2		-13.2927	-12.9744	-12.6982		-12.9884	0.297509					-6.73932	-6.74043	-6.85721		-0.00673932	-0.00674043	-0.00685721		-11451.4	-11453.3	-11651.7		-11.4514	-11.4533	-11.6517		-11.5188	0.115113					-6.8944	-6.94004	-7.03631
207			-5.8315	-5.83299	-5.57847		-0.0058315	-0.00583299	-0.00557847		-12845.3	-12848.6	-12288		-12.8453	-12.8486	-12.288		-12.6607	0.322745					-6.49363	-6.47009	-6.45885		-0.00649363	-0.00647009	-0.00645885		-11033.9	-10993.9	-10974.8		-11.0339	-10.9939	-10.9748		-11.0009	0.0301585					-6.43735	-6.39367	-6.83906
206			-5.39378	-5.21946	-5.05663		-0.00539378	-0.00521946	-0.00505663		-11881.2	-11497.2	-11138.5		-11.8812	-11.4972	-11.1385		-11.5056	0.371401					-5.99662	-5.83376	-5.78113		-0.00599662	-0.00583376	-0.00578113		-10189.4	-9912.65	-9823.22		-10.1894	-9.91265	-9.82322		-9.97509	0.190896					-5.90644	-5.99845	-5.95209
205			-4.40329	-4.50149	-4.19201		-0.00440329	-0.00450149	-0.00419201		-9699.35	-9915.66	-9233.96		-9.69935	-9.91566	-9.23396		-9.61632	0.348356					-5.0576	-4.92939	-4.94025		-0.0050576	-0.00492939	-0.00494025		-8593.81	-8375.96	-8394.41		-8.59381	-8.37596	-8.39441		-8.45473	0.120803					-4.7099	-4.81481	-4.92659
204			-3.72188	-3.48768	-3.11409		-0.00372188	-0.00348768	-0.00311409		-8198.38	-7682.49	-6859.57		-8.19838	-7.68249	-6.85957		-7.58014	0.675248					-3.78896	-3.76527	-3.89491		-0.00378896	-0.00376527	-0.00389491		-6438.15	-6397.9	-6618.18		-6.43815	-6.3979	-6.61818		-6.48474	0.1173					-3.44193	-3.85035	-3.66497
203			-2.48829	-2.30473	-2.24996		-0.00248829	-0.00230473	-0.00224996		-5481.08	-5076.75	-4956.1		-5.48108	-5.07675	-4.9561		-5.17131	0.27497					-2.4026	-2.47655	-2.43751		-0.0024026	-0.00247655	-0.00243751		-4082.47	-4208.12	-4141.79		-4.08247	-4.20812	-4.14179		-4.14413	0.0628601					-2.08336	-2.33634	-2.307
202			-1.11392	-0.91868	-0.920632		-0.00111392	-0.00091868	-0.000920632		-2453.69	-2023.62	-2027.92		-2.45369	-2.02362	-2.02792		-2.16841	0.247066					-1.00007	-0.773871	-0.689085		-0.00100007	-0.000773871	-0.000689085		-1699.31	-1314.95	-1170.88		-1.69931	-1.31495	-1.17088		-1.39505	0.273165					-0.484766	-0.595864	-0.498161
201			0.380318	0.622975	0.723109		0.000380318	0.000622975	0.000723109		837.746	1372.26	1592.83		0.837746	1.37226	1.59283		1.26761	0.388267					1.05542	0.961256	1.04368		0.00105542	0.000961256	0.00104368		1793.36	1633.35	1773.41		1.79336	1.63335	1.77341		1.73337	0.0871911					1.59988	1.25388	1.52766
200			2.20078	2.33516	2.42479		0.00220078	0.00233516	0.00242479		4847.77	5143.78	5341.21		4.84777	5.14378	5.34121		5.11092	0.248355					3.10784	3.0254	3.07013		0.00310784	0.0030254	0.00307013		5280.8	5140.72	5216.73		5.2808	5.14072	5.21673		5.21275	0.0701251					3.63715	2.96522	3.6188
199			4.23785	4.32401	4.59815		0.00423785	0.00432401	0.00459815		9334.93	9524.72	10128.6		9.33493	9.52472	10.1286		9.66274	0.414438					5.52554	5.42724	5.4661		0.00552554	0.00542724	0.0054661		9388.93	9221.9	9287.93		9.38893	9.2219	9.28793		9.29958	0.0841229					5.76182	5.60352	5.68818
198			6.41094	6.1677	6.59847		0.00641094	0.0061677	0.00659847		14121.7	13585.9	14534.8		14.1217	13.5859	14.5348		14.0808	0.47576					7.66521	7.94934	7.68667		0.00766521	0.00794934	0.00768667		13024.6	13507.4	13061.1		13.0246	13.5074	13.0611		13.1977	0.268832					8.31224	7.8076	8.0503
197			7.98468	7.93248	8.00773		0.00798468	0.00793248	0.00800773		17588.3	17473.3	17639		17.5883	17.4733	17.639		17.5669	0.084926					9.82118	9.62903	9.81471		0.00982118	0.00962903	0.00981471		16688	16361.5	16677		16.688	16.3615	16.677		16.5755	0.185412					10.1693	9.67816	10.1142
196			9.17991	9.10551	9.76155		0.00917991	0.00910551	0.00976155		20221.1	20057.2	21502.3		20.2211	20.0572	21.5023		20.5935	0.79127					11.2067	11.2954	11.4202		0.0112067	0.0112954	0.0114202		19042.3	19193	19405.1		19.0423	19.193	19.4051		19.2134	0.182251					12.0444	11.0575	11.6434
195			10.3789	10.1794	10.2407		0.0103789	0.0101794	0.0102407		22862.1	22422.7	22557.7		22.8621	22.4227	22.5577		22.6142	0.2251					12.4765	12.3737	12.4206		0.0124765	0.0123737	0.0124206		21199.9	21025.2	21104.9		21.1999	21.0252	21.1049		21.11	0.0874497					13.303	11.9146	12.8346
194			10.921	10.7395	10.4213		0.010921	0.0107395	0.0104213		24056.2	23656.4	22955.5		24.0562	23.6564	22.9555		23.5561	0.55718					12.9897	12.8239	12.8763		0.0129897	0.0128239	0.0128763		22071.9	21790.2	21879.2		22.0719	21.7902	21.8792		21.9138	0.144005					13.4965	11.5081	13.2354
193			11.0316	11.0438	10.8136		0.0110316	0.0110438	0.0108136		24299.9	24326.7	23819.7		24.2999	24.3267	23.8197		24.1488	0.285318					13.1705	13.2449	13.5024		0.0131705	0.0132449	0.0135024		22379.1	22505.6	22943.1		22.3791	22.5056	22.9431		22.6093	0.295938					13.7359	11.3771	13.3382
192			11.1943	10.7609	10.8699		0.0111943	0.0107609	0.0108699		24658.3	23703.6	23943.7		24.6583	23.7036	23.9437		24.1018	0.496599					13.0851	12.9431	12.8959		0.0130851	0.0129431	0.0128959		22234	21992.8	21912.6		22.234	21.9928	21.9126		22.0464	0.167334					13.8967	10.1694	12.7076
191			10.3412	10.485	9.84574		0.0103412	0.010485	0.00984574		22779.1	23095.8	21687.7		22.7791	23.0958	21.6877		22.5209	0.738723					12.9268	12.8813	12.4136		0.0129268	0.0128813	0.0124136		21965.1	21887.7	21093		21.9651	21.8877	21.093		21.6486	0.482695					13.5091	8.98293	11.5644
190			10.2484	9.99168	9.65284		0.0102484	0.00999168	0.00965284		22574.7	22009.2	21262.8		22.5747	22.0092	21.2628		21.9489	0.658011					11.7631	11.6062	11.9459		0.0117631	0.0116062	0.0119459		19987.7	19721.1	20298.3		19.9877	19.7211	20.2983		20.0024	0.288886					12.7036	6.96153	10.5226
[truncated: 16 more columns]

## Sheet: FigS3A(ii)
BmrA fl WT analytical	BmrA fl WT analytical	BmrA fl K380A analytical	BmrA fl K380A analytical	BmrA fl R389A analytical	BmrA fl R389A analytical	BmrA fl R389E analytical	BmrA fl R389E analytical	BmrA fl R389K analytical	BmrA fl R389K analytical	BmrA fl R389M analytical	BmrA fl R389M analytical
UV3 (280 nm)_volume	UV3 (280 nm)_mAU	UV3 (280 nm)_volume	UV3 (280 nm)_mAU	UV3 (280 nm)_volume	UV3 (280 nm)_mAU	UV3 (280 nm)_volume	UV3 (280 nm)_mAU	UV3 (280 nm)_volume	UV3 (280 nm)_mAU	UV3 (280 nm)_volume	UV3 (280 nm)_mAU
0	0	0	0	0	0	0	0	0	0	0	0
0.00143555	0	0.00143555	0	0.00137695	0	0.00131836	0	0.00149414	0	0.00120117	0
0.00228516	0	0.00234375	0	0.00246094	0	0.00234375	0	0.00240234	0	0.00231445	0
0.00342773	0.186	0.00348633	-0.054	0.00366211	-0.004	0.00348633	-0.116	0.00360352	0.066	0.00345703	0.115
0.0046875	0.186	0.00462891	-0.054	0.0047168	-0.004	0.00474609	-0.116	0.00474609	0.066	0.0047168	0.115
0.00577148	0.186	0.00556641	-0.054	0.005625	-0.004	0.00556641	-0.116	0.00556641	0.066	0.00556641	0.115
0.00635742	0.186	0.00629883	-0.054	0.00647461	-0.004	0.00635742	-0.116	0.00629883	0.066	0.00641602	0.121
0.00785156	0.474	0.00779297	0.097	0.00796875	0.013	0.00785156	-0.101	0.00782227	0.079	0.00793945	0.121
0.009375	0.474	0.00928711	0.097	0.00949219	0.013	0.009375	-0.101	0.00931641	0.079	0.00943359	0.121
0.0108691	0.675	0.0107812	0.197	0.0109863	0.028	0.0108691	-0.082	0.0108105	0.078	0.0109277	0.122
0.0123633	0.675	0.0123047	0.197	0.0124805	0.028	0.0123633	-0.082	0.0123047	0.078	0.0124219	0.122
0.0138574	0.833	0.0137988	0.237	0.0139746	0.042	0.0138574	-0.067	0.0137988	0.056	0.013916	0.123
0.0153516	0.833	0.015293	0.237	0.0154687	0.042	0.0153516	-0.067	0.0153223	0.056	0.0154395	0.123
0.016875	0.936	0.0167871	0.271	0.0169922	0.054	0.016875	-0.08	0.0168164	0.035	0.0169336	0.118
0.0183691	0.936	0.0182812	0.271	0.0184863	0.054	0.0183691	-0.08	0.0183105	0.035	0.0184277	0.118
0.0198633	0.998	0.0198047	0.306	0.0199805	0.057	0.0198633	-0.086	0.0198047	0.052	0.0199219	0.113
0.0213574	0.998	0.0212988	0.306	0.0214746	0.057	0.0213574	-0.086	0.0212988	0.052	0.021416	0.113
0.0228516	1.06	0.022793	0.306	0.0229688	0.053	0.0228516	-0.086	0.0228223	0.052	0.0229395	0.116
0.024375	1.06	0.0242871	0.344	0.0244922	0.053	0.024375	-0.096	0.0243164	0.072	0.0244336	0.116
0.0258691	1.06	0.0257813	0.344	0.0259717	0.053	0.0258691	-0.096	0.0258105	0.072	0.0259277	0.116
0.0273633	1.09	0.0273047	0.354	0.0274731	0.045	0.0273633	-0.114	0.0273047	0.075	0.0274219	0.119
0.0288574	1.09	0.0287988	0.354	0.0289673	0.045	0.0288574	-0.114	0.0287988	0.075	0.028916	0.119
0.0303516	1.091	0.030293	0.359	0.0304688	0.036	0.0303516	-0.111	0.0303223	0.078	0.0304395	0.124
0.031875	1.091	0.0317871	0.359	0.0319702	0.036	0.031875	-0.111	0.0318164	0.078	0.0319336	0.124
0.0333691	1.091	0.0332813	0.367	0.0334717	0.032	0.0333691	-0.109	0.0333105	0.074	0.0334277	0.138
0.0348633	1.091	0.0348047	0.367	0.0349731	0.032	0.0348633	-0.109	0.0348047	0.074	0.0349219	0.138
0.0363574	1.057	0.0362988	0.35	0.0364673	0.038	0.0363574	-0.105	0.0362988	0.068	0.036416	0.145
0.0378516	1.057	0.037793	0.35	0.0379687	0.038	0.0378516	-0.105	0.0378223	0.068	0.0379395	0.145
0.039375	1.031	0.0392871	0.35	0.0394702	0.038	0.039375	-0.105	0.0393164	0.068	0.0394336	0.165
0.0408691	1.031	0.0440625	0.317	0.0409717	0.035	0.0408691	-0.098	0.0408105	0.071	0.0409277	0.165
0.0423633	1.031	0.0448828	0.317	0.0424878	0.035	0.0423633	-0.098	0.0423047	0.071	0.0424219	0.165
0.0438574	0.984	0.045293	0.317	0.0439819	0.035	0.0438574	-0.096	0.0437988	0.07	0.043916	0.18
0.0453516	0.984	0.045791	0.317	0.0454761	0.035	0.0453516	-0.096	0.0453223	0.07	0.0454395	0.18
0.046875	0.945	0.0467871	0.282	0.0469702	0.036	0.046875	-0.099	0.0468164	0.078	0.0469336	0.182
0.0483691	0.945	0.0482812	0.282	0.0484936	0.036	0.0483691	-0.099	0.0483105	0.078	0.0484277	0.182
0.0498633	0.934	0.0498047	0.238	0.0499878	0.034	0.0498633	-0.104	0.0498047	0.065	0.0499219	0.179
0.0513574	0.934	0.0512988	0.238	0.0514819	0.034	0.0513574	-0.104	0.0512988	0.065	0.051416	0.179
0.0528516	0.893	0.052793	0.189	0.0529761	0.046	0.0528516	-0.101	0.0528223	0.051	0.0529394	0.174
0.054375	0.893	0.0542871	0.189	0.0544702	0.046	0.054375	-0.101	0.0543164	0.051	0.0544336	0.174
0.0558691	0.823	0.0557812	0.189	0.0559936	0.06	0.0558691	-0.101	0.0558105	0.051	0.0559277	0.171
0.0573633	0.823	0.0573047	0.107	0.0574878	0.06	0.0573633	-0.121	0.0573047	0.061	0.0574219	0.171
0.0588574	0.823	0.0587988	0.107	0.0589819	0.06	0.0588574	-0.121	0.0587988	0.061	0.058916	0.171
0.0603515	0.754	0.060293	0.075	0.0604761	0.066	0.0603515	-0.136	0.0603223	0.057	0.0604394	0.166
0.061875	0.754	0.0617871	0.075	0.0619702	0.066	0.061875	-0.136	0.0618164	0.057	0.0619336	0.166
0.0633691	0.677	0.0632812	0.059	0.0634936	0.052	0.0633691	-0.148	0.0633105	0.066	0.0634277	0.158
0.0648633	0.677	0.0648047	0.059	0.0649878	0.052	0.0648633	-0.148	0.0648047	0.066	0.0649219	0.158
0.0663574	0.608	0.0662988	0.04	0.0664819	0.03	0.0663574	-0.14	0.0662988	0.076	0.066416	0.147
0.0678515	0.608	0.067793	0.04	0.0679761	0.03	0.0678515	-0.14	0.0678222	0.076	0.0679394	0.147
0.069375	0.555	0.0692871	0.001	0.0694702	0.023	0.069375	-0.132	0.0693164	0.076	0.0694336	0.156
0.0708691	0.555	0.0707812	0.001	0.0709936	0.023	0.0708691	-0.132	0.0708105	0.076	0.0709277	0.156
0.0723632	0.514	0.0723047	-0.019	0.0724878	0.032	0.0723632	-0.132	0.0723047	0.076	0.0724219	0.16
0.0738574	0.514	0.0737988	-0.019	0.0739819	0.032	0.0738574	-0.132	0.0737988	0.087	0.073916	0.16
0.0753515	0.454	0.0752929	-0.019	0.075476	0.032	0.0753515	-0.132	0.0753222	0.087	0.0754394	0.154
0.076875	0.454	0.0767871	-0.069	0.0769702	0.035	0.076875	-0.114	0.0768164	0.113	0.0769336	0.154
0.0783691	0.454	0.0782812	-0.069	0.0784936	0.035	0.0783691	-0.114	0.0783105	0.113	0.0784277	0.154
0.0798632	0.38	0.0798047	-0.078	0.0799878	0.033	0.0798632	-0.1	0.0798047	0.092	0.0799218	0.146
0.0813574	0.38	0.0812988	-0.078	0.0814819	0.033	0.0813574	-0.1	0.0812988	0.092	0.081416	0.146
0.0828515	0.349	0.0827929	-0.068	0.082976	0.018	0.0828515	-0.078	0.0828222	0.052	0.0829394	0.145
0.084375	0.349	0.0842871	-0.068	0.0844702	0.018	0.084375	-0.078	0.0843164	0.052	0.0844336	0.145
0.0858691	0.313	0.0857812	-0.05	0.0859936	0.013	0.0858691	-0.073	0.0858105	0.031	0.0859277	0.156
0.0873632	0.313	0.0873047	-0.05	0.0874877	0.013	0.0873632	-0.073	0.0873047	0.031	0.0874218	0.156
0.0888574	0.278	0.0887988	-0.057	0.0889819	0.011	0.0888574	-0.075	0.0887988	0.038	0.088916	0.157
0.0903515	0.278	0.0902929	-0.057	0.090476	0.011	0.0903515	-0.075	0.0903222	0.038	0.0904394	0.157
0.0918749	0.259	0.0917871	-0.057	0.0919702	0.011	0.0918749	-0.075	0.0918164	0.038	0.0919336	0.153
0.0933691	0.259	0.0932812	-0.08	0.0934936	0.007	0.0962988	-0.089	0.0933105	0.05	0.0934277	0.153
0.0948632	0.259	0.0948046	-0.08	0.0949877	0.007	0.0970019	-0.089	0.0948046	0.05	0.0949218	0.153
0.0963574	0.231	0.0962988	-0.082	0.0964819	0.009	0.0974414	-0.089	0.0962988	0.057	0.096416	0.148
0.0978515	0.231	0.0977929	-0.082	0.097976	0.009	0.0978515	-0.089	0.0978222	0.057	0.0979394	0.148
0.0993749	0.214	0.0992871	-0.082	0.0994702	0.007	0.0993749	-0.108	0.0993164	0.059	0.0994335	0.144
0.100869	0.214	0.100781	-0.082	0.100994	0.007	0.100869	-0.108	0.10081	0.059	0.100928	0.144
0.102363	0.172	0.102305	-0.086	0.102488	0.021	0.102363	-0.13	0.102305	0.044	0.102422	0.129
0.103857	0.172	0.103799	-0.086	0.103982	0.021	0.103857	-0.13	0.103799	0.044	0.103916	0.129
0.105352	0.155	0.105293	-0.09	0.105476	0.034	0.105352	-0.117	0.105322	0.042	0.105439	0.133
0.106875	0.155	0.106787	-0.09	0.10697	0.034	0.106875	-0.117	0.106816	0.042	0.106934	0.133
0.108369	0.142	0.108281	-0.09	0.108494	0.034	0.108369	-0.117	0.10831	0.042	0.108428	0.14
0.109863	0.142	0.109805	-0.111	0.109988	0.039	0.109863	-0.099	0.109805	0.05	0.109922	0.14
0.111357	0.142	0.111299	-0.111	0.111482	0.039	0.111357	-0.099	0.111299	0.05	0.111416	0.14
0.112851	0.134	0.112793	-0.129	0.112976	0.043	0.112852	-0.109	0.1128	0.066	0.112939	0.127
0.114375	0.134	0.114287	-0.129	0.11447	0.043	0.114375	-0.109	0.114302	0.066	0.114434	0.127
0.115869	0.123	0.115781	-0.121	0.115994	0.039	0.115869	-0.107	0.115796	0.07	0.115928	0.108
0.117363	0.123	0.117305	-0.121	0.117488	0.039	0.117363	-0.107	0.117297	0.07	0.117422	0.108
0.118857	0.11	0.118799	-0.13	0.118982	0.021	0.118857	-0.113	0.118799	0.058	0.118916	0.116
0.120351	0.11	0.120293	-0.13	0.120476	0.021	0.120351	-0.113	0.1203	0.058	0.120439	0.116
0.121875	0.106	0.121787	-0.131	0.12197	-0.005	0.121875	-0.125	0.121802	0.038	0.121934	0.118
0.123369	0.106	0.123281	-0.131	0.123494	-0.005	0.123369	-0.125	0.123296	0.038	0.123428	0.118
0.124863	0.121	0.124805	-0.131	0.124988	-0.005	0.124863	-0.125	0.124797	0.038	0.124922	0.13
0.126357	0.121	0.126299	-0.138	0.126482	-0.025	0.126357	-0.114	0.126299	0.025	0.126416	0.13
0.127851	0.121	0.127793	-0.138	0.127976	-0.025	0.127851	-0.114	0.1278	0.025	0.127939	0.126
0.129375	0.104	0.129287	-0.155	0.12947	-0.014	0.129375	-0.105	0.129302	0.03	0.129434	0.126
0.130869	0.104	0.130781	-0.155	0.130994	-0.014	0.130869	-0.105	0.130796	0.03	0.130928	0.126
0.132363	0.098	0.132305	-0.161	0.132488	0.006	0.132363	-0.103	0.132305	0.042	0.132422	0.114
0.133857	0.098	0.133799	-0.161	0.133982	0.006	0.133857	-0.103	0.133799	0.042	0.133916	0.114
0.135351	0.084	0.135293	-0.17	0.135476	0.019	0.135351	-0.113	0.135322	0.056	0.135439	0.102
0.136875	0.084	0.136787	-0.17	0.13697	0.019	0.136875	-0.113	0.136816	0.056	0.136934	0.102
0.138369	0.078	0.138281	-0.167	0.138494	0.034	0.138369	-0.106	0.13831	0.065	0.138428	0.089
0.139863	0.078	0.139805	-0.167	0.139988	0.034	0.139863	-0.106	0.139805	0.065	0.139922	0.089
0.141357	0.086	0.141299	-0.14	0.141482	0.038	0.141357	-0.117	0.141299	0.065	0.141416	0.109
0.142851	0.086	0.142793	-0.14	0.142976	0.038	0.142851	-0.117	0.142822	0.07	0.142939	0.109
0.144375	0.086	0.144287	-0.14	0.14447	0.038	0.144375	-0.117	0.144316	0.07	0.144434	0.109
0.145869	0.093	0.145781	-0.129	0.145994	0.052	0.145869	-0.142	0.14581	0.066	0.145928	0.113
0.147363	0.093	0.147305	-0.129	0.147488	0.052	0.147363	-0.142	0.147305	0.066	0.147422	0.113
0.148857	0.098	0.148799	-0.115	0.148982	0.048	0.148857	-0.151	0.148799	0.056	0.148916	0.123
0.150351	0.098	0.150293	-0.115	0.150476	0.048	0.150351	-0.151	0.150322	0.056	0.150439	0.123
0.151875	0.11	0.151787	-0.086	0.15197	0.049	0.151875	-0.153	0.151816	0.06	0.151934	0.127
0.153369	0.11	0.153281	-0.086	0.153494	0.049	0.153369	-0.153	0.15331	0.06	0.153428	0.127
0.154863	0.125	0.154805	-0.08	0.154988	0.06	0.154863	-0.133	0.154805	0.055	0.154922	0.118
0.156357	0.125	0.156299	-0.08	0.156482	0.06	0.156357	-0.133	0.156299	0.055	0.156416	0.118
0.157851	0.139	0.157793	-0.075	0.157976	0.051	0.157851	-0.123	0.157822	0.056	0.157939	0.131
0.159375	0.139	0.159287	-0.075	0.15947	0.051	0.159375	-0.123	0.159316	0.056	0.159433	0.131
0.160869	0.16	0.160781	-0.075	0.160994	0.051	0.160869	-0.123	0.16081	0.056	0.160928	0.138
0.162363	0.16	0.162305	-0.047	0.162488	0.044	0.162363	-0.132	0.162305	0.065	0.162422	0.138
0.163857	0.16	0.163799	-0.047	0.163982	0.044	0.163857	-0.132	0.163799	0.065	0.163916	0.138
0.165351	0.169	0.165293	-0.032	0.165476	0.038	0.165351	-0.144	0.165322	0.062	0.165439	0.133
0.166875	0.169	0.166787	-0.032	0.16697	0.038	0.166875	-0.144	0.166816	0.062	0.166933	0.133
0.168369	0.189	0.168281	-0.021	0.168494	0.017	0.168369	-0.149	0.16831	0.062	0.168428	0.139
0.169863	0.189	0.169805	-0.021	0.169988	0.017	0.169863	-0.149	0.169805	0.062	0.169922	0.139
0.171357	0.178	0.171299	-0.011	0.171482	0.007	0.171357	-0.155	0.171299	0.064	0.171416	0.142
0.172851	0.178	0.172793	-0.011	0.172976	0.007	0.172851	-0.155	0.172822	0.064	0.172939	0.142
0.174375	0.161	0.174287	-0.002	0.17447	0.017	0.174375	-0.16	0.174316	0.062	0.174433	0.122
0.175869	0.161	0.175781	-0.002	0.175994	0.017	0.175869	-0.16	0.17581	0.062	0.175928	0.122
0.177363	0.157	0.177305	-0.002	0.177488	0.025	0.177363	-0.159	0.177305	0.062	0.177422	0.111
0.178857	0.157	0.178799	-0.005	0.178982	0.025	0.178857	-0.159	0.181582	0.055	0.178916	0.111
0.180351	0.157	0.180293	-0.005	0.180476	0.025	0.180351	-0.159	0.181992	0.055	0.180439	0.111
0.181875	0.149	0.181787	0.003	0.18197	0.043	0.181875	-0.147	0.182959	0.055	0.181933	0.114
0.183369	0.149	0.183281	0.003	0.183494	0.043	0.183369	-0.147	0.183691	0.055	0.183428	0.114
0.184863	0.153	0.184805	0.009	0.184988	0.045	0.184863	-0.146	0.184805	0.045	0.184922	0.106
0.186357	0.153	0.186299	0.009	0.186482	0.045	0.186357	-0.146	0.186299	0.045	0.186416	0.106
0.187851	0.165	0.187793	0.007	0.187976	0.048	0.187851	-0.124	0.187822	0.058	0.187939	0.093
0.189375	0.165	0.189287	0.007	0.18947	0.048	0.189375	-0.124	0.189316	0.058	0.189433	0.093
0.190869	0.161	0.190781	0.004	0.190994	0.052	0.190869	-0.112	0.19081	0.05	0.190928	0.107
0.192363	0.161	0.192305	0.004	0.192488	0.052	0.192363	-0.112	0.192305	0.05	0.192422	0.107
0.193857	0.152	0.193799	0.004	0.193982	0.043	0.193857	-0.109	0.193799	0.05	0.193916	0.116
0.195351	0.152	0.195293	0.003	0.195476	0.043	0.195351	-0.109	0.195322	0.039	0.195439	0.116
0.196875	0.152	0.196787	0.003	0.19697	0.043	0.196875	-0.109	0.196816	0.039	0.196933	0.116
0.198369	0.144	0.198281	0.013	0.198494	0.07	0.198369	-0.096	0.19831	0.029	0.198428	0.122
0.199863	0.144	0.199805	0.013	0.199988	0.07	0.199863	-0.096	0.199805	0.029	0.199922	0.122
0.201357	0.148	0.201299	0.016	0.201482	0.083	0.201357	-0.107	0.201299	0.06	0.201416	0.124
0.202851	0.148	0.202793	0.016	0.202976	0.083	0.202851	-0.107	0.202822	0.06	0.202939	0.124
0.204375	0.147	0.204287	0.015	0.20447	0.105	0.204375	-0.119	0.204316	0.085	0.204433	0.11
0.205869	0.147	0.205781	0.015	0.205994	0.105	0.205869	-0.119	0.20581	0.085	0.205928	0.11
0.207363	0.158	0.207305	0.016	0.207488	0.107	0.207363	-0.125	0.207305	0.083	0.207422	0.111
0.208857	0.158	0.208799	0.016	0.208982	0.107	0.208857	-0.125	0.208799	0.083	0.208916	0.111
0.210351	0.16	0.210293	0.026	0.210476	0.105	0.210351	-0.12	0.210322	0.09	0.210439	0.136
0.211875	0.16	0.211787	0.026	0.21197	0.105	0.211875	-0.12	0.211816	0.09	0.211933	0.136
0.213369	0.16	0.213281	0.026	0.213493	0.105	0.213369	-0.12	0.21331	0.09	0.213428	0.136
0.214863	0.142	0.214805	0.049	0.214988	0.109	0.214863	-0.118	0.214805	0.101	0.214922	0.174
0.216357	0.142	0.216299	0.049	0.216482	0.109	0.216357	-0.118	0.216299	0.101	0.216416	0.174
0.217851	0.129	0.217793	0.047	0.217976	0.125	0.217851	-0.12	0.217822	0.094	0.217939	0.175
0.219375	0.129	0.219287	0.047	0.21947	0.125	0.219375	-0.12	0.219316	0.094	0.219433	0.175
0.220869	0.118	0.220781	0.049	0.220993	0.129	0.220869	-0.118	0.22081	0.077	0.220928	0.168
0.222363	0.118	0.222305	0.049	0.222488	0.129	0.222363	-0.118	0.222305	0.077	0.222422	0.168
0.223857	0.117	0.223799	0.049	0.223982	0.134	0.223857	-0.116	0.223799	0.074	0.223916	0.16
0.225351	0.117	0.225293	0.049	0.225476	0.134	0.225351	-0.116	0.225322	0.074	0.225439	0.16
0.226875	0.104	0.226787	0.043	0.22697	0.138	0.226875	-0.087	0.226816	0.087	0.226933	0.154
0.228369	0.104	0.228281	0.043	0.228493	0.138	0.228369	-0.087	0.22831	0.087	0.22842	0.154
0.229863	0.09	0.229805	0.043	0.229988	0.138	0.229863	-0.087	0.229805	0.087	0.229914	0.157
0.231357	0.09	0.231299	0.058	0.231482	0.127	0.231357	-0.038	0.231299	0.085	0.231416	0.157
0.232851	0.09	0.232793	0.058	0.232976	0.127	0.232851	-0.038	0.232822	0.085	0.232917	0.157
0.234375	0.091	0.234287	0.068	0.23447	0.142	0.234375	-0.021	0.234316	0.072	0.234419	0.159
0.235869	0.091	0.235781	0.068	0.235993	0.142	0.235869	-0.021	0.23581	0.072	0.23592	0.159
0.237363	0.099	0.237305	0.065	0.237488	0.14	0.237363	-0.023	0.237305	0.061	0.237414	0.159
0.238857	0.099	0.238799	0.065	0.238982	0.14	0.238857	-0.023	0.238799	0.061	0.238916	0.159
0.240351	0.116	0.240293	0.06	0.240476	0.141	0.240351	-0.038	0.240322	0.053	0.240417	0.157
0.241875	0.116	0.241787	0.06	0.24197	0.141	0.241875	-0.038	0.241816	0.053	0.241919	0.157
0.243369	0.107	0.243281	0.055	0.243493	0.138	0.243369	-0.046	0.24331	0.059	0.24342	0.158
0.244863	0.107	0.244805	0.055	0.244988	0.138	0.244863	-0.046	0.244805	0.059	0.244914	0.158
0.246357	0.086	0.246299	0.055	0.246482	0.165	0.246357	-0.046	0.246299	0.059	0.246423	0.162
0.247851	0.086	0.247793	0.067	0.247976	0.165	0.247851	-0.046	0.247822	0.078	0.247917	0.162
0.249375	0.086	0.249287	0.067	0.24947	0.165	0.249375	-0.046	0.249316	0.078	0.249441	0.162
0.250869	0.087	0.250781	0.052	0.250993	0.165	0.250869	-0.049	0.25081	0.089	0.250935	0.156
0.252363	0.087	0.252304	0.052	0.252488	0.165	0.252363	-0.049	0.252305	0.089	0.252429	0.156
0.253857	0.088	0.253799	0.056	0.253982	0.175	0.253857	-0.053	0.253799	0.088	0.253923	0.154
0.255351	0.088	0.255293	0.056	0.255476	0.175	0.255351	-0.053	0.255322	0.088	0.255417	0.154
0.256875	0.077	0.256787	0.051	0.25697	0.187	0.256875	-0.039	0.256816	0.09	0.256941	0.145
0.258369	0.077	0.258281	0.051	0.258493	0.187	0.258369	-0.039	0.25831	0.09	0.258435	0.145
0.259863	0.084	0.259804	0.066	0.259988	0.207	0.259863	-0.046	0.259805	0.089	0.259929	0.126
0.261357	0.084	0.261299	0.066	0.261482	0.207	0.261357	-0.046	0.261299	0.089	0.261423	0.126
0.262851	0.099	0.262793	0.071	0.262976	0.231	0.262851	-0.046	0.262822	0.099	0.262917	0.149
0.264375	0.099	0.264287	0.071	0.26447	0.231	0.264375	-0.046	0.264316	0.099	0.264441	0.149
0.265869	0.099	0.265781	0.071	0.265993	0.231	0.265869	-0.046	0.26581	0.099	0.265935	0.149
0.267363	0.111	0.267304	0.085	0.267488	0.26	0.267363	-0.052	0.267305	0.126	0.267429	0.161
0.268857	0.111	0.268799	0.085	0.268982	0.26	0.268857	-0.052	0.268799	0.126	0.268923	0.161
0.270351	0.126	0.270293	0.115	0.270476	0.272	0.270351	-0.042	0.270322	0.137	0.270417	0.164
0.271875	0.126	0.271787	0.115	0.27197	0.272	0.271875	-0.042	0.271816	0.137	0.271941	0.164
0.273369	0.143	0.273281	0.161	0.273493	0.282	0.273369	-0.02	0.27331	0.142	0.273435	0.172
0.274863	0.143	0.274804	0.161	0.274988	0.282	0.274863	-0.02	0.274805	0.142	0.274929	0.172
0.276357	0.141	0.276299	0.207	0.276482	0.265	0.276357	0	0.276299	0.129	0.276423	0.178
0.277851	0.141	0.277793	0.207	0.277976	0.265	0.277851	0	0.277822	0.129	0.277917	0.178
0.279375	0.142	0.279287	0.259	0.27947	0.261	0.279375	0.022	0.279316	0.133	0.279441	0.176
0.280869	0.142	0.280781	0.259	0.280993	0.261	0.280869	0.022	0.28081	0.133	0.280935	0.176
0.282363	0.142	0.282304	0.259	0.282488	0.261	0.282363	0.022	0.282304	0.133	0.282429	0.176
0.283857	0.151	0.283799	0.374	0.286706	0.281	0.283857	0.047	0.286582	0.156	0.283923	0.179
0.285351	0.151	0.285293	0.374	0.287058	0.281	0.285351	0.047	0.28708	0.156	0.285417	0.179
0.286875	0.21	0.286787	0.458	0.288083	0.281	0.286875	0.063	0.288017	0.156	0.286941	0.184
0.288369	0.21	0.288281	0.458	0.288757	0.281	0.288369	0.063	0.288808	0.156	0.288435	0.184
0.289863	0.293	0.289804	0.58	0.289988	0.287	0.289863	0.083	0.289804	0.148	0.289929	0.173
0.291357	0.293	0.291299	0.58	0.291482	0.287	0.291357	0.083	0.291299	0.148	0.291423	0.173
0.292851	0.4	0.292793	0.712	0.292976	0.292	0.292851	0.087	0.292822	0.154	0.292917	0.178
0.294375	0.4	0.294287	0.712	0.29447	0.292	0.294375	0.087	0.294316	0.154	0.294441	0.178
0.295869	0.537	0.295781	0.845	0.295993	0.291	0.295869	0.102	0.29581	0.149	0.295935	0.188
0.297363	0.537	0.297304	0.845	0.297488	0.291	0.297363	0.102	0.297304	0.149	0.297429	0.188
0.298857	0.537	0.298799	0.845	0.298982	0.291	0.298857	0.102	0.298799	0.149	0.298923	0.197
0.300351	0.741	0.300293	1.048	0.300476	0.284	0.300351	0.125	0.303076	0.154	0.300417	0.197
0.301875	0.741	0.301787	1.048	0.30197	0.284	0.301875	0.125	0.303867	0.154	0.301941	0.197
0.303369	0.886	0.303281	1.227	0.303493	0.289	0.303369	0.142	0.304717	0.154	0.303435	0.195
0.304863	0.886	0.304804	1.227	0.304988	0.289	0.304863	0.142	0.305303	0.154	0.304929	0.195
0.306357	1.016	0.306299	1.403	0.306482	0.29	0.306357	0.164	0.306299	0.147	0.306423	0.199
0.307851	1.016	0.307793	1.403	0.307976	0.29	0.307851	0.164	0.307822	0.147	0.307917	0.199
0.309375	1.145	0.309287	1.579	0.30947	0.281	0.309375	0.2	0.309316	0.15	0.309441	0.202
0.310869	1.145	0.310781	1.579	0.310993	0.281	0.310869	0.2	0.31081	0.15	0.310935	0.202
0.312363	1.263	0.312304	1.753	0.312488	0.315	0.312363	0.233	0.312304	0.157	0.312429	0.203
0.313857	1.263	0.313799	1.753	0.313982	0.315	0.313857	0.233	0.313799	0.157	0.313923	0.203
0.315351	1.453	0.315293	1.996	0.315476	0.329	0.315351	0.248	0.315322	0.157	0.315417	0.198
0.316875	1.453	0.316787	1.996	0.31697	0.329	0.316875	0.248	0.316816	0.15	0.316941	0.198
0.318369	1.453	0.318281	1.996	0.318493	0.329	0.318369	0.248	0.31831	0.15	0.318435	0.198
0.319863	1.56	0.319782	2.122	0.319988	0.31	0.319863	0.257	0.319804	0.135	0.319929	0.19
0.321357	1.56	0.321277	2.122	0.321482	0.31	0.321357	0.257	0.321299	0.135	0.321423	0.19
0.322851	1.65	0.322778	2.239	0.322976	0.317	0.322851	0.268	0.322822	0.127	0.322917	0.187
0.324375	1.65	0.32428	2.239	0.32447	0.317	0.324375	0.268	0.324316	0.127	0.324441	0.187
0.325869	1.743	0.325781	2.32	0.325993	0.319	0.325869	0.275	0.32581	0.104	0.325935	0.195
0.327363	1.743	0.327282	2.32	0.327488	0.319	0.327363	0.275	0.327304	0.104	0.327429	0.195
0.328857	1.835	0.328777	2.383	0.328982	0.327	0.328857	0.287	0.328799	0.087	0.328923	0.202
0.330351	1.835	0.330278	2.383	0.330476	0.327	0.330351	0.287	0.330322	0.087	0.330417	0.202
0.331875	1.904	0.331802	2.435	0.33197	0.325	0.331875	0.289	0.331816	0.087	0.331941	0.206
0.333369	1.904	0.333296	2.435	0.333493	0.325	0.333369	0.289	0.33331	0.096	0.333435	0.206
0.334863	1.904	0.33479	2.435	0.334988	0.325	0.334863	0.289	0.334804	0.096	0.334929	0.206
0.336357	1.996	0.336284	2.504	0.336482	0.291	0.336357	0.294	0.336299	0.104	0.336423	0.214
0.337851	1.996	0.337778	2.504	0.337976	0.291	0.337851	0.294	0.337822	0.104	0.337917	0.214
0.339375	2.039	0.339302	2.52	0.33947	0.282	0.339375	0.3	0.339316	0.111	0.339441	0.203
0.340869	2.039	0.340796	2.52	0.340993	0.282	0.340869	0.3	0.34081	0.111	0.340935	0.203
0.342363	2.064	0.34229	2.574	0.342488	0.297	0.342363	0.321	0.342304	0.119	0.342429	0.198
0.343857	2.064	0.343784	2.574	0.343982	0.297	0.343857	0.321	0.343799	0.119	0.343923	0.198
0.345351	2.103	0.345278	2.613	0.345476	0.295	0.345351	0.348	0.345322	0.143	0.345417	0.171
0.346875	2.103	0.346802	2.613	0.34697	0.295	0.346875	0.348	0.346816	0.143	0.346941	0.171
0.348369	2.149	0.348296	2.628	0.348493	0.286	0.348369	0.345	0.34831	0.131	0.348435	0.152
0.349863	2.149	0.34979	2.628	0.349988	0.286	0.349863	0.345	0.349804	0.131	0.349929	0.152
0.351357	2.161	0.351284	2.628	0.351482	0.286	0.351357	0.345	0.351299	0.131	0.351423	0.142
0.352851	2.161	0.355444	2.633	0.352976	0.284	0.352851	0.331	0.352822	0.129	0.352917	0.142
0.354375	2.161	0.35647	2.633	0.35447	0.284	0.354375	0.331	0.354316	0.129	0.354441	0.142
0.355869	2.173	0.357524	2.633	0.355993	0.283	0.355869	0.315	0.35581	0.138	0.355935	0.141
0.357363	2.173	0.358227	2.609	0.357488	0.283	0.357363	0.315	0.357304	0.138	0.357429	0.141
0.358857	2.183	0.358784	2.609	0.358982	0.282	0.358857	0.3	0.358799	0.13	0.358923	0.138
0.360351	2.183	0.360278	2.609	0.360476	0.282	0.360351	0.3	0.360322	0.13	0.360417	0.138
0.361875	2.2	0.361802	2.603	0.36197	0.286	0.361875	0.273	0.361816	0.132	0.361941	0.128
0.363369	2.2	0.363296	2.603	0.363493	0.286	0.363369	0.273	0.36331	0.132	0.363435	0.128
0.364863	2.192	0.36479	2.592	0.364988	0.258	0.364863	0.278	0.364804	0.118	0.364929	0.137
0.366357	2.192	0.366284	2.592	0.366482	0.258	0.366357	0.278	0.366299	0.118	0.366423	0.137
0.367851	2.165	0.367778	2.592	0.367976	0.264	0.367851	0.28	0.367822	0.118	0.367917	0.156
0.369375	2.165	0.369302	2.573	0.36947	0.264	0.369375	0.28	0.369316	0.115	0.369441	0.156
0.370869	2.165	0.370796	2.573	0.370993	0.264	0.370869	0.28	0.37081	0.115	0.370935	0.156
0.372363	2.139	0.37229	2.538	0.372488	0.284	0.372363	0.281	0.372304	0.107	0.372429	0.134
0.373857	2.139	0.373784	2.538	0.373982	0.284	0.373857	0.281	0.373799	0.107	0.373923	0.134
0.375351	2.124	0.375278	2.501	0.375476	0.292	0.375351	0.285	0.375322	0.111	0.375417	0.135
0.376875	2.124	0.376802	2.501	0.37697	0.292	0.376875	0.285	0.376816	0.111	0.376919	0.135
0.378369	2.107	0.378296	2.447	0.378493	0.302	0.378369	0.29	0.37831	0.111	0.37842	0.144
0.379863	2.107	0.37979	2.447	0.379988	0.302	0.379863	0.29	0.379804	0.111	0.379914	0.144
0.381357	2.075	0.381284	2.391	0.381482	0.31	0.381357	0.279	0.381299	0.121	0.381416	0.149
0.382851	2.075	0.382778	2.391	0.382976	0.31	0.382851	0.279	0.382822	0.121	0.382917	0.149
0.384375	2.072	0.384302	2.391	0.38447	0.305	0.384375	0.262	0.384316	0.121	0.384419	0.146
0.385869	2.072	0.385796	2.359	0.385993	0.305	0.385869	0.262	0.38581	0.122	0.38592	0.146
0.387363	2.072	0.38729	2.359	0.387488	0.305	0.387363	0.262	0.387304	0.122	0.387414	0.146
0.388857	2.055	0.388784	2.331	0.388982	0.279	0.388857	0.265	0.388799	0.098	0.388916	0.131
0.390351	2.055	0.390278	2.331	0.390476	0.279	0.390351	0.265	0.390322	0.098	0.390417	0.131
0.391875	2.037	0.391802	2.312	0.39197	0.267	0.391875	0.257	0.391816	0.084	0.391919	0.139
0.393369	2.037	0.393296	2.312	0.393493	0.267	0.393369	0.257	0.39331	0.084	0.39342	0.139
0.394863	2.01	0.39479	2.273	0.394987	0.272	0.394863	0.239	0.394804	0.099	0.394922	0.144
0.396357	2.01	0.396284	2.273	0.396482	0.272	0.396357	0.239	0.396299	0.099	0.396416	0.144
0.397851	1.982	0.397778	2.223	0.397976	0.276	0.397851	0.227	0.397822	0.111	0.397939	0.17
0.399375	1.982	0.399302	2.223	0.39947	0.276	0.399375	0.227	0.399316	0.111	0.399433	0.17
0.400869	1.961	0.400796	2.174	0.400971	0.252	0.400869	0.235	0.40081	0.111	0.400928	0.177
0.402363	1.961	0.40229	2.174	0.402473	0.252	0.402363	0.235	0.402304	0.108	0.402422	0.177
0.403857	1.961	0.403784	2.174	0.403967	0.252	0.403857	0.235	0.403799	0.108	0.403916	0.177
0.405351	1.922	0.408149	2.069	0.405468	0.234	0.405351	0.251	0.405322	0.108	0.405439	0.156
0.406875	1.922	0.409028	2.069	0.40697	0.234	0.406875	0.251	0.406816	0.108	0.406933	0.156
0.408369	1.887	0.409702	2.069	0.408471	0.236	0.408369	0.251	0.40831	0.099	0.408428	0.152
0.409863	1.887	0.410346	2.069	0.409973	0.236	0.409863	0.251	0.409804	0.099	0.409922	0.152
0.411357	1.862	0.411284	2.034	0.411467	0.223	0.411357	0.234	0.411299	0.117	0.411416	0.161
0.412851	1.862	0.412778	2.034	0.412968	0.223	0.412851	0.234	0.412822	0.117	0.412939	0.161
0.414375	1.831	0.414302	1.99	0.414492	0.237	0.414375	0.217	0.414316	0.122	0.414433	0.16
0.415869	1.831	0.415796	1.99	0.415986	0.237	0.415869	0.217	0.41581	0.122	0.415928	0.16
0.417363	1.809	0.41729	1.933	0.41748	0.238	0.417363	0.207	0.417304	0.114	0.417422	0.161
0.418857	1.809	0.418784	1.933	0.418974	0.238	0.418857	0.207	0.418799	0.114	0.418916	0.161
0.420351	1.786	0.420278	1.933	0.420468	0.238	0.420351	0.182	0.420322	0.114	0.420439	0.19
0.421875	1.786	0.421802	1.901	0.421992	0.22	0.421875	0.182	0.421816	0.117	0.421933	0.19
0.423369	1.786	0.423296	1.901	0.423486	0.22	0.423369	0.182	0.42331	0.117	0.423428	0.19
0.424863	1.749	0.42479	1.857	0.42498	0.218	0.424863	0.185	0.424804	0.111	0.424922	0.186
0.426357	1.749	0.426284	1.857	0.426474	0.218	0.426357	0.185	0.426299	0.111	0.426416	0.186
0.427851	1.715	0.427778	1.802	0.427968	0.22	0.427851	0.183	0.427822	0.129	0.427939	0.174
0.429375	1.715	0.429302	1.802	0.429492	0.22	0.429375	0.183	0.429316	0.129	0.429433	0.174
0.430869	1.692	0.430796	1.759	0.430986	0.219	0.430869	0.178	0.43081	0.135	0.430928	0.172
0.432363	1.692	0.43229	1.759	0.43248	0.219	0.432363	0.178	0.432304	0.135	0.432422	0.172
0.433857	1.682	0.433784	1.717	0.433974	0.23	0.433857	0.188	0.433799	0.126	0.433916	0.154
0.435351	1.682	0.435278	1.717	0.435468	0.23	0.435351	0.188	0.435322	0.126	0.435439	0.154
0.436875	1.65	0.436802	1.717	0.436992	0.23	0.436875	0.188	0.436816	0.126	0.436933	0.173
0.438369	1.65	0.438296	1.666	0.438486	0.232	0.438369	0.179	0.43831	0.119	0.438428	0.173
0.439863	1.65	0.43979	1.666	0.43998	0.232	0.439863	0.179	0.439804	0.119	0.439922	0.173
0.441357	1.645	0.441284	1.638	0.441474	0.226	0.441357	0.166	0.441299	0.14	0.441416	0.177
0.442851	1.645	0.442778	1.638	0.442968	0.226	0.442851	0.166	0.442822	0.14	0.442939	0.177
0.444375	1.629	0.444302	1.621	0.444492	0.213	0.444375	0.155	0.444316	0.141	0.444433	0.17
0.445869	1.629	0.445796	1.621	0.445986	0.213	0.445869	0.155	0.44581	0.141	0.445928	0.17
0.447363	1.599	0.44729	1.611	0.44748	0.204	0.447363	0.153	0.447304	0.133	0.447422	0.163
0.448857	1.599	0.448784	1.611	0.448974	0.204	0.448857	0.153	0.448799	0.133	0.448916	0.163
0.450351	1.571	0.450278	1.599	0.450468	0.231	0.450351	0.138	0.450322	0.123	0.450439	0.164
0.451875	1.571	0.451802	1.599	0.451992	0.231	0.451875	0.138	0.451816	0.123	0.451919	0.164
0.453369	1.544	0.453296	1.556	0.453486	0.212	0.453369	0.123	0.45331	0.123	0.45342	0.172
0.454863	1.544	0.45479	1.556	0.45498	0.212	0.454863	0.123	0.454804	0.111	0.454914	0.172
0.456357	1.544	0.456284	1.556	0.456474	0.212	0.456357	0.123	0.456299	0.111	0.456416	0.172
0.457851	1.546	0.457778	1.485	0.457968	0.185	0.457851	0.113	0.457822	0.087	0.457917	0.181
0.459375	1.546	0.459302	1.485	0.459492	0.185	0.459375	0.113	0.459316	0.087	0.459419	0.181
0.460869	1.521	0.460796	1.455	0.460986	0.176	0.460869	0.112	0.46081	0.094	0.46092	0.175
0.462363	1.521	0.46229	1.455	0.46248	0.176	0.462363	0.112	0.462304	0.094	0.462414	0.175
0.463857	1.499	0.463784	1.432	0.463974	0.175	0.463857	0.103	0.463798	0.099	0.463916	0.17
0.465351	1.499	0.465278	1.432	0.465468	0.175	0.465351	0.103	0.465322	0.099	0.465417	0.17
0.466875	1.468	0.466801	1.432	0.466992	0.184	0.466875	0.101	0.466816	0.109	0.466941	0.157
0.468369	1.468	0.468296	1.432	0.468486	0.184	0.468369	0.101	0.46831	0.109	0.468435	0.157
0.469863	1.421	0.469782	1.433	0.46998	0.183	0.469863	0.094	0.469804	0.099	0.469929	0.148
0.471357	1.421	0.471277	1.433	0.471474	0.183	0.471357	0.094	0.471298	0.099	0.471423	0.148
0.472851	1.378	0.472778	1.433	0.472968	0.183	0.472851	0.087	0.472822	0.099	0.472917	0.177
0.474375	1.378	0.47428	1.394	0.474492	0.161	0.474375	0.087	0.474316	0.092	0.474441	0.177
0.475869	1.378	0.475781	1.394	0.475986	0.161	0.475869	0.087	0.47581	0.092	0.475935	0.177
0.477363	1.375	0.477282	1.357	0.47748	0.161	0.477363	0.095	0.477304	0.097	0.477429	0.183
0.478857	1.375	0.478777	1.357	0.478974	0.161	0.478857	0.095	0.478798	0.097	0.478923	0.183
0.480351	1.378	0.480278	1.325	0.480468	0.172	0.480351	0.093	0.480322	0.099	0.480417	0.186
0.481853	1.378	0.48178	1.325	0.481992	0.172	0.481875	0.093	0.481816	0.099	0.481941	0.186
0.483354	1.364	0.483281	1.284	0.483486	0.186	0.483369	0.109	0.48331	0.109	0.483435	0.175
0.484856	1.364	0.48479	1.284	0.48498	0.186	0.484863	0.109	0.484804	0.109	0.484929	0.175
0.486357	1.336	0.486284	1.245	0.486474	0.18	0.486357	0.128	0.486298	0.101	0.486423	0.165
0.487851	1.336	0.487778	1.245	0.487968	0.18	0.487851	0.128	0.4878	0.101	0.487917	0.165
0.489353	1.286	0.489302	1.245	0.489492	0.18	0.489375	0.115	0.489301	0.101	0.489441	0.159
0.490854	1.286	0.490796	1.205	0.490986	0.159	0.490869	0.115	0.490796	0.082	0.490935	0.159
0.492356	1.286	0.49229	1.205	0.49248	0.159	0.492363	0.115	0.492297	0.082	0.492429	0.159
0.493864	1.272	0.493784	1.173	0.493974	0.15	0.493857	0.098	0.493799	0.087	0.493923	0.161
0.495359	1.272	0.495278	1.173	0.495468	0.15	0.495351	0.098	0.4953	0.087	0.495417	0.161
0.496853	1.249	0.496802	1.144	0.496992	0.154	0.496875	0.084	0.496801	0.086	0.496941	0.157
0.498376	1.249	0.498296	1.144	0.498486	0.154	0.498369	0.084	0.498296	0.086	0.498435	0.157
0.49987	1.241	0.49979	1.117	0.49998	0.161	0.499863	0.069	0.499797	0.075	0.499929	0.145
0.501364	1.241	0.501284	1.117	0.501474	0.161	0.501357	0.069	0.501299	0.075	0.501423	0.145
0.502859	1.231	0.502778	1.105	0.502968	0.146	0.502851	0.061	0.502815	0.078	0.502917	0.145
0.504353	1.231	0.504302	1.105	0.504492	0.146	0.504375	0.061	0.504309	0.078	0.504441	0.145
0.505876	1.218	0.505796	1.105	0.505986	0.117	0.505869	0.072	0.505803	0.078	0.505935	0.147
0.50737	1.218	0.50729	1.085	0.50748	0.117	0.507363	0.072	0.507297	0.084	0.507429	0.147
0.508865	1.218	0.508784	1.085	0.508974	0.117	0.508857	0.072	0.508821	0.084	0.508923	0.147
0.510359	1.197	0.510278	1.042	0.510469	0.116	0.510351	0.045	0.510315	0.097	0.510418	0.17
0.511853	1.197	0.511802	1.042	0.511992	0.116	0.511875	0.045	0.511809	0.097	0.511941	0.17
0.513376	1.17	0.513296	1.02	0.513486	0.117	0.513369	0.035	0.513303	0.105	0.513435	0.162
0.514871	1.17	0.51479	1.02	0.51498	0.117	0.514863	0.035	0.514797	0.105	0.514929	0.162
0.516365	1.137	0.516284	1.007	0.516475	0.119	0.516357	0.033	0.516321	0.114	0.516424	0.147
0.517859	1.137	0.517778	1.007	0.517969	0.119	0.517852	0.033	0.517815	0.114	0.517918	0.147
0.519353	1.125	0.519302	1.009	0.519492	0.118	0.519375	0.037	0.519309	0.103	0.519441	0.14
0.520877	1.125	0.520796	1.009	0.520986	0.118	0.520869	0.037	0.520803	0.103	0.520935	0.14
0.522371	1.097	0.52229	1.009	0.522481	0.12	0.522363	0.043	0.522297	0.103	0.52243	0.147
0.523865	1.097	0.523784	0.99	0.523975	0.12	0.523858	0.043	0.523821	0.104	0.523924	0.147
0.525359	1.056	0.525279	0.99	0.525469	0.12	0.525352	0.043	0.525315	0.104	0.525418	0.161
0.526853	1.056	0.526802	0.956	0.526992	0.135	0.526875	0.076	0.530149	0.104	0.526919	0.161
0.528377	1.056	0.528296	0.956	0.528487	0.135	0.528369	0.076	0.530881	0.104	0.528421	0.161
0.529871	1.054	0.52979	0.934	0.529981	0.155	0.529864	0.068	0.531526	0.104	0.529915	0.163
0.531365	1.054	0.531285	0.934	0.531475	0.155	0.531358	0.068	0.531936	0.104	0.531416	0.163
0.532859	1.047	0.532779	0.909	0.532969	0.156	0.532852	0.05	0.532815	0.093	0.532918	0.152
0.534353	1.047	0.534302	0.909	0.534493	0.156	0.534375	0.05	0.534309	0.093	0.534419	0.152
0.535877	1.047	0.535796	0.89	0.535987	0.141	0.53587	0.027	0.535803	0.076	0.535921	0.148
0.537371	1.047	0.537291	0.89	0.537481	0.141	0.537364	0.027	0.537297	0.076	0.537415	0.148
0.538865	1.044	0.538785	0.865	0.538975	0.145	0.538858	0.008	0.538821	0.081	0.538917	0.135
0.540359	1.044	0.540279	0.865	0.540469	0.145	0.540352	0.008	0.540315	0.081	0.54044	0.135
0.541854	1.038	0.541802	0.865	0.541993	0.145	0.541876	0.008	0.541809	0.081	0.541934	0.135
0.543377	1.038	0.543297	0.831	0.543487	0.141	0.54337	0.003	0.543303	0.09	0.543428	0.142
0.544871	1.038	0.544791	0.831	0.544981	0.141	0.544864	0.003	0.544798	0.09	0.544922	0.142
0.546365	1.014	0.546285	0.822	0.546475	0.133	0.546358	0.009	0.546321	0.102	0.546417	0.146
0.54786	1.014	0.547779	0.822	0.547969	0.133	0.547852	0.009	0.547815	0.102	0.54794	0.146
0.549354	0.99	0.549303	0.803	0.549493	0.133	0.549376	0.012	0.549309	0.111	0.549434	0.149
0.550877	0.99	0.550797	0.803	0.550987	0.133	0.55087	0.012	0.550804	0.111	0.550928	0.149
0.552371	0.975	0.552291	0.791	0.552474	0.142	0.552364	0.018	0.552298	0.118	0.552423	0.15
0.553866	0.975	0.553785	0.791	0.553968	0.142	0.553858	0.018	0.553821	0.118	0.553917	0.15
0.55536	0.944	0.555279	0.786	0.55547	0.135	0.555352	0.019	0.555315	0.114	0.55544	0.15
0.556854	0.944	0.556803	0.786	0.556971	0.135	0.556876	0.019	0.556809	0.114	0.556934	0.15
0.558377	0.914	0.558297	0.786	0.558473	0.135	0.55837	0.019	0.558304	0.114	0.558429	0.155
0.559872	0.914	0.559791	0.773	0.559974	0.115	0.559864	0.025	0.559798	0.1	0.559923	0.155
0.561366	0.914	0.561285	0.773	0.561468	0.115	0.561358	0.025	0.561321	0.1	0.561417	0.155
0.56286	0.899	0.562779	0.748	0.56297	0.109	0.562853	0.004	0.562815	0.11	0.56294	0.167
0.564354	0.899	0.564303	0.748	0.564471	0.109	0.564376	0.004	0.56431	0.11	0.564434	0.167
0.565878	0.88	0.565797	0.706	0.565973	0.116	0.56587	-0.001	0.565804	0.11	0.565929	0.169
0.567372	0.88	0.567291	0.706	0.567474	0.116	0.567364	-0.001	0.567298	0.11	0.567423	0.169
0.568866	0.847	0.568785	0.675	0.568968	0.121	0.568859	-0.006	0.568821	0.091	0.568917	0.18
0.57036	0.847	0.57028	0.675	0.570492	0.121	0.570353	-0.006	0.570316	0.091	0.57044	0.18
0.571854	0.833	0.571803	0.657	0.571986	0.127	0.571876	-0.016	0.57181	0.091	0.571935	0.175
0.573378	0.833	0.573297	0.657	0.57348	0.127	0.57337	-0.016	0.573304	0.091	0.573429	0.175
0.574872	0.814	0.574791	0.648	0.574974	0.143	0.574865	-0.007	0.574798	0.091	0.574923	0.163
0.576366	0.814	0.576286	0.648	0.576468	0.143	0.576359	-0.007	0.576321	0.093	0.576417	0.163
0.57786	0.814	0.57778	0.648	0.577992	0.143	0.577853	-0.007	0.577816	0.093	0.577941	0.164
0.579354	0.787	0.579303	0.616	0.579486	0.123	0.579376	-0.008	0.582532	0.095	0.579435	0.164
0.580878	0.787	0.580797	0.616	0.58098	0.123	0.580871	-0.008	0.583499	0.095	0.580929	0.164
0.582372	0.785	0.582292	0.6	0.582474	0.114	0.582365	-0.02	0.584202	0.095	0.582423	0.172
0.583866	0.785	0.583786	0.6	0.583968	0.114	0.583859	-0.02	0.584583	0.095	0.583917	0.172
0.58536	0.792	0.58528	0.595	0.585492	0.106	0.585353	-0.014	0.585316	0.099	0.585441	0.16
0.586855	0.792	0.586803	0.595	0.586986	0.106	0.586877	-0.014	0.58681	0.099	0.586935	0.16
0.588378	0.801	0.588298	0.592	0.58848	0.105	0.588371	-0.012	0.588304	0.105	0.588429	0.144
0.589872	0.801	0.589792	0.592	0.589974	0.105	0.589865	-0.012	0.589798	0.105	0.589923	0.144
0.591366	0.795	0.591286	0.576	0.591469	0.113	0.591359	-0.032	0.591322	0.114	0.591417	0.142
0.592861	0.795	0.59278	0.576	0.592992	0.113	0.592853	-0.032	0.592816	0.114	0.592941	0.142
0.594355	0.795	0.594304	0.576	0.594486	0.113	0.594377	-0.032	0.59431	0.114	0.594435	0.142
0.595878	0.765	0.595798	0.547	0.599291	0.109	0.595871	-0.029	0.595804	0.111	0.595929	0.151
0.597372	0.765	0.597292	0.547	0.600082	0.109	0.597365	-0.029	0.597298	0.111	0.597423	0.151
0.598867	0.753	0.598786	0.546	0.600551	0.109	0.598859	-0.023	0.598822	0.097	0.598917	0.147
0.600361	0.753	0.60028	0.546	0.601107	0.109	0.600353	-0.023	0.600316	0.097	0.600441	0.147
0.601855	0.729	0.601804	0.538	0.601986	0.128	0.601877	-0.013	0.60181	0.097	0.601935	0.153
0.603378	0.729	0.603298	0.538	0.60348	0.128	0.603371	-0.013	0.603304	0.097	0.603429	0.153
0.604873	0.714	0.604792	0.532	0.604974	0.127	0.604865	0	0.604798	0.098	0.604923	0.146
0.606367	0.714	0.606286	0.532	0.606469	0.127	0.606359	0	0.606322	0.098	0.606418	0.146
0.607861	0.728	0.607781	0.532	0.607992	0.129	0.607854	0.012	0.607816	0.112	0.607941	0.141
0.609355	0.728	0.609304	0.532	0.609486	0.129	0.609377	0.012	0.60931	0.112	0.609435	0.141
0.610879	0.726	0.610798	0.532	0.61098	0.129	0.610871	0.012	0.610804	0.112	0.610929	0.141
0.612373	0.726	0.615339	0.498	0.612475	0.14	0.612365	0.002	0.612298	0.107	0.612423	0.141
0.613867	0.726	0.61572	0.498	0.613969	0.14	0.61386	0.002	0.613822	0.107	0.613918	0.141
0.615361	0.704	0.616189	0.498	0.615492	0.124	0.615354	-0.013	0.615316	0.106	0.615441	0.141
0.616855	0.704	0.617156	0.498	0.616986	0.124	0.616877	-0.013	0.61681	0.106	0.616935	0.141
0.618379	0.675	0.618298	0.496	0.618481	0.117	0.618371	-0.023	0.618304	0.116	0.618429	0.142
0.619873	0.675	0.619792	0.496	0.619975	0.117	0.619866	-0.023	0.619799	0.116	0.619924	0.142
0.621367	0.654	0.621286	0.493	0.621469	0.108	0.62136	-0.032	0.621322	0.122	0.621418	0.153
0.622861	0.654	0.622781	0.493	0.622992	0.108	0.622854	-0.032	0.622816	0.122	0.622941	0.153
0.624355	0.64	0.624304	0.487	0.624486	0.11	0.624377	-0.037	0.62431	0.121	0.624435	0.161
0.625879	0.64	0.625798	0.487	0.625981	0.11	0.625872	-0.037	0.625804	0.121	0.62593	0.161
0.627373	0.62	0.627292	0.487	0.627475	0.11	0.627358	-0.047	0.627299	0.121	0.627424	0.162
0.628867	0.62	0.628787	0.457	0.628969	0.117	0.628853	-0.047	0.628822	0.112	0.628918	0.162
0.630361	0.62	0.630281	0.457	0.630492	0.117	0.630354	-0.047	0.630316	0.112	0.630441	0.162
0.631856	0.609	0.631804	0.442	0.631987	0.124	0.631856	-0.053	0.63181	0.104	0.631935	0.144
0.633379	0.609	0.633298	0.442	0.633481	0.124	0.633357	-0.053	0.633305	0.104	0.63343	0.144
0.634873	0.617	0.634793	0.425	0.634975	0.131	0.634858	-0.05	0.634799	0.1	0.634924	0.125
0.636367	0.617	0.636287	0.425	0.636469	0.131	0.636353	-0.05	0.636322	0.1	0.636418	0.125
0.637862	0.61	0.637781	0.422	0.637993	0.132	0.637854	-0.047	0.637816	0.109	0.637941	0.126
0.639356	0.61	0.639304	0.422	0.639487	0.132	0.639356	-0.047	0.639303	0.109	0.639436	0.126
0.640879	0.61	0.640799	0.41	0.640981	0.14	0.640857	-0.058	0.640797	0.093	0.64093	0.138
0.642374	0.61	0.642293	0.41	0.642475	0.14	0.642366	-0.058	0.642299	0.093	0.642424	0.138
0.643868	0.579	0.643787	0.41	0.643969	0.125	0.64386	-0.066	0.6438	0.093	0.643918	0.138
0.645362	0.579	0.645281	0.398	0.645493	0.125	0.645354	-0.066	0.645302	0.081	0.645442	0.138
0.646885	0.553	0.646805	0.398	0.646987	0.125	0.646878	-0.066	0.646803	0.081	0.646936	0.138
0.64838	0.553	0.648299	0.38	0.648481	0.11	0.648372	-0.087	0.648297	0.078	0.64843	0.124
0.649874	0.553	0.649793	0.38	0.649975	0.11	0.649866	-0.087	0.649799	0.078	0.649924	0.124
0.651368	0.539	0.651287	0.39	0.651469	0.112	0.65136	-0.079	0.6513	0.09	0.651418	0.115
0.652862	0.539	0.652781	0.39	0.652993	0.112	0.652854	-0.079	0.652802	0.09	0.652942	0.115
0.654356	0.536	0.654305	0.382	0.654487	0.107	0.654378	-0.08	0.654311	0.1	0.654436	0.13
0.65588	0.536	0.655799	0.382	0.655981	0.107	0.655872	-0.08	0.655805	0.1	0.65593	0.13
0.657374	0.533	0.657293	0.377	0.657475	0.108	0.657366	-0.071	0.657299	0.088	0.657424	0.133
0.658868	0.533	0.658787	0.377	0.658969	0.108	0.65886	-0.071	0.658822	0.088	0.658918	0.133
0.660362	0.524	0.660281	0.354	0.660493	0.099	0.660355	-0.066	0.660316	0.087	0.660442	0.143
0.661856	0.524	0.661805	0.354	0.661987	0.099	0.661878	-0.066	0.661811	0.087	0.661936	0.143
0.66338	0.524	0.663299	0.354	0.663481	0.099	0.663372	-0.066	0.663305	0.087	0.66343	0.143
0.664874	0.512	0.664793	0.331	0.664975	0.096	0.664866	-0.056	0.664799	0.108	0.664924	0.16
0.666368	0.512	0.666287	0.331	0.66647	0.096	0.666361	-0.056	0.666322	0.108	0.666418	0.16
0.667862	0.502	0.667782	0.329	0.667993	0.106	0.667855	-0.067	0.667817	0.116	0.667942	0.153
0.669357	0.502	0.669305	0.329	0.669487	0.106	0.669378	-0.067	0.669311	0.116	0.669436	0.153
0.67088	0.507	0.670799	0.323	0.670981	0.11	0.670872	-0.084	0.670805	0.11	0.67093	0.157
0.672374	0.507	0.672293	0.323	0.672475	0.11	0.672367	-0.084	0.672299	0.11	0.672424	0.157
0.673868	0.502	0.673788	0.339	0.67397	0.103	0.673861	-0.091	0.673823	0.113	0.673919	0.157
0.675363	0.502	0.675282	0.339	0.675493	0.103	0.675355	-0.091	0.675317	0.113	0.675442	0.157
0.676857	0.489	0.676805	0.328	0.676987	0.09	0.676878	-0.098	0.676811	0.114	0.676936	0.136
0.67838	0.489	0.678299	0.328	0.678481	0.09	0.678373	-0.098	0.678305	0.114	0.67843	0.136
0.679874	0.487	0.679794	0.328	0.679976	0.09	0.679867	-0.098	0.679799	0.114	0.679924	0.136
0.681369	0.487	0.681288	0.335	0.68147	0.108	0.681361	-0.081	0.684018	0.11	0.681419	0.121
0.682863	0.487	0.682782	0.335	0.682993	0.108	0.682855	-0.081	0.684516	0.11	0.682942	0.121
0.684357	0.482	0.684305	0.327	0.684487	0.112	0.684379	-0.074	0.685395	0.11	0.684436	0.12
0.68588	0.482	0.6858	0.327	0.685982	0.112	0.685873	-0.074	0.686362	0.11	0.68593	0.12
0.687375	0.475	0.687294	0.309	0.687476	0.123	0.687367	-0.076	0.687299	0.127	0.687425	0.125
0.688869	0.475	0.688788	0.309	0.68897	0.123	0.688861	-0.076	0.688823	0.127	0.688919	0.125
0.690363	0.453	0.690282	0.298	0.690493	0.112	0.690355	-0.059	0.690317	0.116	0.690442	0.136
0.691857	0.453	0.691806	0.298	0.691987	0.112	0.691879	-0.059	0.691811	0.116	0.691936	0.136
0.693381	0.453	0.6933	0.302	0.693482	0.092	0.693373	-0.075	0.693305	0.099	0.693431	0.153
0.694875	0.453	0.694794	0.302	0.694976	0.092	0.694867	-0.075	0.694799	0.099	0.694925	0.153
0.696369	0.417	0.696288	0.302	0.69647	0.092	0.696361	-0.093	0.696323	0.099	0.696419	0.158
0.697863	0.417	0.697782	0.288	0.697993	0.077	0.697855	-0.093	0.697817	0.093	0.697942	0.158
0.699357	0.417	0.699306	0.288	0.699488	0.077	0.699379	-0.093	0.699311	0.093	0.699436	0.158
0.700881	0.388	0.7008	0.258	0.700982	0.079	0.700873	-0.113	0.700805	0.099	0.700931	0.16
0.702375	0.388	0.702294	0.258	0.702476	0.079	0.702367	-0.113	0.702299	0.099	0.702425	0.16
0.703869	0.402	0.703788	0.24	0.70397	0.079	0.703861	-0.129	0.703823	0.1	0.703919	0.152
0.705363	0.402	0.705283	0.24	0.705494	0.079	0.705356	-0.129	0.705317	0.1	0.705442	0.152
0.706857	0.419	0.706806	0.229	0.706988	0.076	0.706879	-0.132	0.706811	0.108	0.706937	0.145
0.708381	0.419	0.7083	0.229	0.708482	0.076	0.708373	-0.132	0.708305	0.108	0.708431	0.145
0.709875	0.416	0.709794	0.229	0.709976	0.069	0.709867	-0.122	0.709799	0.105	0.709925	0.147
0.711369	0.416	0.711289	0.229	0.71147	0.069	0.711362	-0.122	0.711323	0.105	0.711419	0.147
0.712863	0.406	0.712783	0.223	0.712994	0.077	0.712856	-0.103	0.712817	0.114	0.712943	0.149
0.714358	0.406	0.714306	0.223	0.714488	0.077	0.714379	-0.103	0.714311	0.114	0.714437	0.149
0.715881	0.406	0.7158	0.223	0.715982	0.077	0.715873	-0.103	0.715805	0.114	0.715931	0.149
0.717375	0.42	0.717295	0.224	0.717476	0.08	0.717368	-0.091	0.7173	0.123	0.717425	0.152
0.718869	0.42	0.718789	0.224	0.71897	0.08	0.718862	-0.091	0.718823	0.123	0.718919	0.152
0.720364	0.431	0.720283	0.218	0.720494	0.082	0.720356	-0.095	0.720317	0.115	0.720443	0.144
0.721858	0.431	0.721806	0.218	0.721988	0.082	0.721879	-0.095	0.721811	0.115	0.721937	0.144
0.723381	0.429	0.723301	0.212	0.723482	0.098	0.723374	-0.082	0.723306	0.104	0.723431	0.132
0.724875	0.429	0.724795	0.212	0.724976	0.098	0.724868	-0.082	0.7248	0.104	0.724925	0.132
0.72637	0.409	0.726289	0.206	0.72647	0.1	0.726362	-0.072	0.726323	0.106	0.726419	0.142
0.727864	0.409	0.727783	0.206	0.727994	0.1	0.727856	-0.072	0.727817	0.106	0.727943	0.142
0.729358	0.401	0.729307	0.205	0.729488	0.105	0.72938	-0.069	0.729311	0.114	0.729437	0.147
0.730881	0.401	0.730801	0.205	0.730982	0.105	0.730874	-0.069	0.730806	0.114	0.730931	0.147
0.732376	0.398	0.732295	0.205	0.732476	0.105	0.732368	-0.069	0.7323	0.114	0.732425	0.147
0.73387	0.398	0.733789	0.198	0.733971	0.112	0.733862	-0.088	0.733823	0.113	0.733919	0.156
0.735364	0.398	0.735283	0.198	0.735494	0.112	0.735356	-0.088	0.735317	0.113	0.735443	0.156
0.736858	0.39	0.736807	0.198	0.736988	0.118	0.73688	-0.098	0.736812	0.113	0.736937	0.159
0.738382	0.39	0.738301	0.198	0.738482	0.118	0.738374	-0.098	0.738306	0.113	0.738431	0.159
0.739876	0.385	0.739795	0.193	0.739976	0.108	0.739868	-0.109	0.7398	0.104	0.739925	0.137
0.74137	0.385	0.741289	0.193	0.741471	0.108	0.741362	-0.109	0.741323	0.104	0.74142	0.137
0.742864	0.369	0.742783	0.187	0.742994	0.1	0.742857	-0.1	0.742818	0.103	0.742943	0.15
0.744358	0.369	0.744307	0.187	0.744488	0.1	0.74438	-0.1	0.744312	0.103	0.744437	0.15
0.745882	0.365	0.745801	0.182	0.745982	0.111	0.745874	-0.091	0.745806	0.096	0.745931	0.16
0.747376	0.365	0.747295	0.182	0.747477	0.111	0.747368	-0.091	0.7473	0.096	0.747425	0.16
0.74887	0.34	0.748789	0.182	0.748971	0.111	0.748863	-0.091	0.748823	0.096	0.74892	0.182
0.750364	0.34	0.750284	0.192	0.750494	0.093	0.750357	-0.104	0.750318	0.077	0.750443	0.182
0.751858	0.34	0.751807	0.192	0.751988	0.093	0.75188	-0.104	0.751812	0.077	0.751937	0.182
0.753382	0.348	0.753301	0.177	0.753483	0.071	0.753374	-0.104	0.753306	0.069	0.753431	0.186
0.754876	0.348	0.754795	0.177	0.754977	0.071	0.754869	-0.104	0.7548	0.069	0.754926	0.186
0.75637	0.343	0.75629	0.176	0.756471	0.057	0.756363	-0.11	0.756324	0.074	0.75642	0.179
0.757864	0.343	0.757784	0.176	0.757994	0.057	0.757857	-0.11	0.757818	0.074	0.757943	0.179
0.759359	0.34	0.759307	0.159	0.759488	0.052	0.75938	-0.106	0.759312	0.089	0.759437	0.179
0.760882	0.34	0.760801	0.159	0.760983	0.052	0.760875	-0.106	0.760806	0.089	0.760932	0.179
0.762376	0.335	0.762296	0.154	0.762477	0.06	0.762369	-0.104	0.7623	0.095	0.762426	0.155
0.76387	0.335	0.76379	0.154	0.763971	0.06	0.763863	-0.104	0.763824	0.095	0.76392	0.155
0.765365	0.329	0.765284	0.157	0.765494	0.069	0.765357	-0.102	0.765318	0.095	0.765443	0.152
0.766859	0.329	0.766807	0.157	0.766989	0.069	0.766881	-0.102	0.766812	0.1	0.766937	0.152
0.768382	0.329	0.768302	0.157	0.768483	0.069	0.768375	-0.102	0.768306	0.1	0.768432	0.152
0.769876	0.321	0.769796	0.133	0.769977	0.082	0.769869	-0.11	0.7698	0.105	0.769926	0.157
0.771371	0.321	0.77129	0.133	0.771471	0.082	0.771363	-0.11	0.771324	0.105	0.77142	0.157
0.772865	0.322	0.772784	0.114	0.772995	0.092	0.772857	-0.11	0.772818	0.108	0.772943	0.146
0.774359	0.322	0.774308	0.114	0.774489	0.092	0.774381	-0.11	0.774312	0.108	0.774438	0.146
0.775882	0.319	0.775802	0.111	0.775983	0.097	0.775875	-0.099	0.775806	0.112	0.775932	0.151
0.777377	0.319	0.777296	0.111	0.777477	0.097	0.777369	-0.099	0.7773	0.112	0.777426	0.151
0.778863	0.324	0.77879	0.103	0.778971	0.082	0.778863	-0.097	0.778824	0.112	0.77892	0.158
0.780358	0.324	0.780284	0.103	0.780495	0.082	0.780357	-0.097	0.780318	0.112	0.780444	0.158
0.781859	0.328	0.781808	0.1	0.781989	0.068	0.781881	-0.114	0.781812	0.112	0.781938	0.162
0.783361	0.328	0.783302	0.1	0.783483	0.068	0.783375	-0.114	0.783306	0.11	0.783432	0.162
0.784862	0.328	0.784796	0.1	0.784977	0.068	0.784869	-0.114	0.784801	0.11	0.784926	0.162
0.786363	0.323	0.78629	0.11	0.786471	0.08	0.786363	-0.13	0.786324	0.112	0.78642	0.164
0.787858	0.323	0.787784	0.11	0.787995	0.08	0.787858	-0.13	0.787818	0.112	0.787944	0.164
0.789359	0.314	0.789308	0.114	0.789489	0.082	0.789381	-0.122	0.789312	0.113	0.789438	0.169
0.790861	0.314	0.790802	0.114	0.790983	0.082	0.790875	-0.122	0.790807	0.113	0.790932	0.169
0.792362	0.307	0.792296	0.117	0.792477	0.081	0.792369	-0.123	0.792301	0.111	0.792426	0.161
0.793864	0.307	0.79379	0.117	0.793971	0.081	0.793864	-0.123	0.793824	0.111	0.79392	0.161
0.795358	0.299	0.795285	0.113	0.795495	0.079	0.795358	-0.123	0.795318	0.089	0.795444	0.151
0.796874	0.299	0.796808	0.113	0.796989	0.079	0.796881	-0.123	0.796812	0.089	0.796938	0.151
0.798368	0.31	0.798302	0.107	0.798483	0.071	0.798375	-0.133	0.798307	0.069	0.798432	0.151
0.799862	0.31	0.799796	0.107	0.799977	0.071	0.79987	-0.133	0.799801	0.069	0.799926	0.151
0.801386	0.309	0.801291	0.107	0.801472	0.071	0.801364	-0.133	0.801324	0.069	0.80142	0.17
0.80288	0.309	0.805421	0.114	0.802995	0.06	0.802858	-0.159	0.802818	0.079	0.802944	0.17
0.804374	0.309	0.80633	0.114	0.804489	0.06	0.804381	-0.159	0.804313	0.079	0.804438	0.17
0.805868	0.308	0.807296	0.114	0.805983	0.079	0.805876	-0.163	0.805807	0.084	0.805932	0.172
0.807362	0.308	0.807999	0.114	0.807477	0.079	0.80737	-0.163	0.807301	0.084	0.807426	0.172
0.808886	0.304	0.808791	0.1	0.808972	0.085	0.808864	-0.154	0.808824	0.094	0.808921	0.162
0.81038	0.304	0.810285	0.1	0.810495	0.085	0.810358	-0.154	0.810319	0.094	0.810444	0.162
0.811874	0.298	0.811808	0.086	0.811989	0.086	0.811882	-0.151	0.811813	0.121	0.811938	0.156
0.813368	0.298	0.813302	0.086	0.813483	0.086	0.813376	-0.151	0.813307	0.121	0.813432	0.156
0.814862	0.3	0.814797	0.085	0.814978	0.079	0.81487	-0.153	0.814801	0.12	0.814927	0.152
0.816386	0.3	0.816291	0.085	0.816472	0.079	0.816364	-0.153	0.816324	0.12	0.816421	0.152
0.81788	0.289	0.817785	0.085	0.817995	0.074	0.817858	-0.144	0.817819	0.12	0.817944	0.142
0.819374	0.289	0.819308	0.084	0.819489	0.074	0.819382	-0.144	0.819313	0.103	0.819438	0.142
0.820868	0.289	0.820803	0.084	0.820984	0.074	0.820876	-0.144	0.820807	0.103	0.820932	0.142
0.822363	0.294	0.822297	0.075	0.822478	0.049	0.82237	-0.143	0.822301	0.103	0.822427	0.162
0.823886	0.294	0.823791	0.075	0.823972	0.049	0.823864	-0.143	0.823825	0.103	0.823921	0.162
0.82538	0.285	0.825285	0.061	0.825495	0.058	0.825358	-0.155	0.825319	0.1	0.825444	0.158
0.826874	0.285	0.826809	0.061	0.826989	0.058	0.826882	-0.155	0.826813	0.1	0.826938	0.158
0.828368	0.286	0.828303	0.063	0.828484	0.072	0.828376	-0.134	0.828307	0.103	0.828433	0.15
0.829863	0.286	0.829797	0.063	0.829978	0.072	0.82987	-0.134	0.829801	0.103	0.829927	0.15
0.831386	0.266	0.831291	0.056	0.831472	0.071	0.831364	-0.141	0.831325	0.117	0.831421	0.152
0.83288	0.266	0.832785	0.056	0.832995	0.071	0.832859	-0.141	0.832819	0.117	0.832944	0.152
0.834374	0.261	0.834309	0.056	0.83449	0.059	0.834382	-0.153	0.834313	0.117	0.834439	0.165
0.835869	0.261	0.835803	0.058	0.835984	0.059	0.835876	-0.153	0.835807	0.124	0.835933	0.165
0.837363	0.261	0.837297	0.058	0.837478	0.059	0.83737	-0.153	0.837301	0.124	0.837427	0.165
0.838886	0.248	0.838791	0.057	0.838972	0.074	0.838865	-0.16	0.838825	0.12	0.838921	0.157
0.84038	0.248	0.840285	0.057	0.840496	0.074	0.840359	-0.16	0.840319	0.12	0.840444	0.157
0.841875	0.233	0.841809	0.055	0.84199	0.092	0.841882	-0.152	0.841813	0.12	0.841939	0.167
0.843369	0.233	0.843303	0.055	0.843484	0.092	0.843376	-0.152	0.843307	0.12	0.843433	0.167
0.844863	0.226	0.844797	0.05	0.844978	0.093	0.844871	-0.127	0.844801	0.112	0.844927	0.192
0.846386	0.226	0.846291	0.05	0.846472	0.093	0.846365	-0.127	0.846325	0.112	0.846421	0.192
0.84788	0.254	0.847786	0.064	0.847996	0.093	0.847859	-0.108	0.847819	0.11	0.847945	0.2
0.849375	0.254	0.849309	0.064	0.84949	0.093	0.849382	-0.108	0.849313	0.11	0.849439	0.2
0.850869	0.257	0.850803	0.072	0.850984	0.097	0.850877	-0.108	0.850807	0.11	0.850933	0.207
0.852363	0.257	0.852297	0.072	0.852478	0.097	0.852371	-0.108	0.852302	0.098	0.852427	0.207
0.853886	0.257	0.853792	0.072	0.853972	0.097	0.853865	-0.108	0.853825	0.098	0.853921	0.207
0.855381	0.25	0.858069	0.062	0.855496	0.077	0.855359	-0.118	0.85822	0.109	0.855445	0.199
0.856875	0.25	0.858948	0.062	0.85699	0.077	0.856883	-0.118	0.859098	0.109	0.856939	0.199
0.858369	0.255	0.859622	0.062	0.858484	0.062	0.858377	-0.118	0.859831	0.109	0.858433	0.206
0.859863	0.255	0.860266	0.062	0.859978	0.062	0.859871	-0.118	0.860475	0.109	0.859927	0.206
0.861387	0.247	0.861291	0.055	0.861472	0.058	0.861365	-0.121	0.861325	0.095	0.861421	0.211
0.862881	0.247	0.862786	0.055	0.862996	0.058	0.862859	-0.121	0.862819	0.095	0.862945	0.211
0.864375	0.252	0.864309	0.06	0.86449	0.064	0.864383	-0.127	0.864313	0.095	0.864439	0.201
0.865869	0.252	0.865803	0.06	0.865984	0.064	0.865877	-0.127	0.865807	0.095	0.865933	0.201
0.867363	0.249	0.867297	0.059	0.867478	0.052	0.867371	-0.126	0.867302	0.103	0.867427	0.197
0.868887	0.249	0.868792	0.059	0.868973	0.052	0.868865	-0.126	0.868825	0.103	0.868921	0.197
0.870381	0.247	0.870286	0.059	0.870496	0.067	0.870359	-0.134	0.870319	0.103	0.870445	0.178
0.871875	0.247	0.871809	0.024	0.87199	0.067	0.871883	-0.134	0.871813	0.1	0.871939	0.178
0.873369	0.247	0.873303	0.024	0.873484	0.067	0.873377	-0.134	0.873308	0.1	0.873433	0.178
0.874863	0.25	0.874798	0.018	0.874978	0.074	0.874871	-0.145	0.874802	0.093	0.874927	0.17
0.876387	0.25	0.876292	0.018	0.876473	0.074	0.876365	-0.145	0.876325	0.093	0.876422	0.17
0.877881	0.251	0.877786	0.039	0.877996	0.072	0.87786	-0.154	0.877819	0.109	0.877945	0.191
0.879375	0.251	0.879309	0.039	0.87949	0.072	0.879383	-0.154	0.879314	0.109	0.879439	0.191
0.880869	0.239	0.880804	0.05	0.880984	0.07	0.880877	-0.151	0.880808	0.088	0.880933	0.186
0.882363	0.239	0.882298	0.05	0.882479	0.07	0.882371	-0.151	0.882302	0.088	0.882428	0.186
0.883887	0.228	0.883792	0.041	0.883973	0.051	0.883866	-0.147	0.883825	0.101	0.883922	0.177
0.885381	0.228	0.885286	0.041	0.885496	0.051	0.88536	-0.147	0.885319	0.101	0.885445	0.177
0.886875	0.214	0.88681	0.041	0.88699	0.066	0.886883	-0.131	0.886814	0.101	0.886939	0.18
0.888369	0.214	0.888304	0.027	0.888485	0.066	0.888377	-0.131	0.888308	0.11	0.888433	0.18
0.889864	0.214	0.889798	0.027	0.889979	0.066	0.889872	-0.131	0.889802	0.11	0.889928	0.18
0.891387	0.197	0.891292	0.029	0.891473	0.09	0.891366	-0.136	0.891325	0.123	0.891422	0.18
0.892881	0.197	0.892786	0.029	0.892996	0.09	0.89286	-0.136	0.89282	0.123	0.892945	0.18
0.894375	0.177	0.89431	0.026	0.89449	0.088	0.894383	-0.141	0.894314	0.123	0.894439	0.179
0.895869	0.177	0.895804	0.026	0.895985	0.088	0.895878	-0.141	0.895808	0.123	0.895934	0.179
0.897364	0.177	0.897298	0.018	0.897479	0.088	0.897372	-0.139	0.897302	0.116	0.897428	0.162
0.898887	0.177	0.898792	0.018	0.898973	0.088	0.898866	-0.139	0.898826	0.116	0.898922	0.162
0.900381	0.18	0.900286	0.034	0.900496	0.075	0.90036	-0.122	0.90032	0.137	0.900445	0.163
0.901875	0.18	0.90181	0.034	0.901991	0.075	0.901884	-0.122	0.901814	0.137	0.90194	0.163
0.90337	0.192	0.903304	0.042	0.903485	0.077	0.903378	-0.121	0.903308	0.137	0.903434	0.18
0.904864	0.192	0.904798	0.042	0.904979	0.077	0.904872	-0.121	0.904802	0.148	0.904928	0.18
0.906387	0.192	0.906292	0.042	0.906473	0.077	0.906366	-0.121	0.906326	0.148	0.906422	0.18
0.907881	0.191	0.907787	0.037	0.907997	0.086	0.90786	-0.131	0.90782	0.151	0.907945	0.192
0.909376	0.191	0.90931	0.037	0.909491	0.086	0.909384	-0.131	0.909314	0.151	0.90944	0.192
0.91087	0.197	0.910804	0.023	0.910985	0.074	0.910878	-0.139	0.910808	0.146	0.910934	0.18
0.912364	0.197	0.912299	0.023	0.912479	0.074	0.912372	-0.139	0.912302	0.146	0.912428	0.18
0.913887	0.178	0.913793	0.003	0.913973	0.065	0.913866	-0.14	0.913826	0.139	0.913922	0.172
0.915381	0.178	0.915287	0.003	0.915497	0.065	0.91536	-0.14	0.91532	0.139	0.915446	0.172
0.916876	0.163	0.91681	0	0.916991	0.064	0.916884	-0.154	0.916814	0.133	0.91694	0.168
0.91837	0.163	0.918305	0	0.918485	0.064	0.918378	-0.154	0.918308	0.133	0.918434	0.168
0.919864	0.166	0.919799	-0.007	0.919979	0.056	0.919872	-0.155	0.919802	0.133	0.919928	0.161
0.921387	0.166	0.921293	-0.007	0.921473	0.056	0.921366	-0.155	0.921326	0.133	0.921422	0.161
0.922882	0.169	0.922787	-0.007	0.922997	0.054	0.922861	-0.14	0.92282	0.133	0.922946	0.17
0.924376	0.169	0.924311	-0.002	0.924491	0.054	0.924384	-0.14	0.924314	0.13	0.92444	0.17
0.92587	0.169	0.925805	-0.002	0.925985	0.054	0.925864	-0.14	0.925808	0.13	0.925934	0.17
0.927364	0.178	0.927299	0.005	0.927479	0.041	0.927365	-0.136	0.927303	0.121	0.927428	0.164
0.928866	0.178	0.928793	0.005	0.928973	0.041	0.928859	-0.136	0.928826	0.121	0.928922	0.164
0.93036	0.178	0.930287	-0.007	0.930497	0.041	0.930361	-0.134	0.93032	0.13	0.930446	0.186
0.931861	0.178	0.931811	-0.007	0.931991	0.041	0.931862	-0.134	0.931814	0.13	0.93194	0.186
0.933363	0.167	0.933305	-0.033	0.933485	0.056	0.933364	-0.118	0.933308	0.126	0.933434	0.186
0.934864	0.167	0.934799	-0.033	0.934979	0.056	0.934865	-0.118	0.934803	0.126	0.934928	0.186
0.936366	0.154	0.936293	-0.022	0.936474	0.049	0.936359	-0.109	0.936326	0.125	0.936422	0.177
0.93786	0.154	0.937787	-0.022	0.937997	0.049	0.937861	-0.109	0.93782	0.125	0.937946	0.177
0.939361	0.175	0.939311	-0.022	0.939491	0.037	0.939362	-0.109	0.939314	0.125	0.93944	0.164
0.940863	0.175	0.940805	-0.024	0.940985	0.037	0.940864	-0.117	0.940809	0.115	0.940934	0.164
0.942364	0.175	0.942299	-0.024	0.942479	0.037	0.942365	-0.117	0.942303	0.115	0.942428	0.164
0.943866	0.186	0.943793	-0.015	0.943974	0.045	0.943859	-0.124	0.943826	0.113	0.943923	0.171
0.94536	0.186	0.945288	-0.015	0.945497	0.045	0.945361	-0.124	0.94532	0.113	0.945446	0.171
0.946876	0.19	0.946811	-0.013	0.946991	0.047	0.946884	-0.126	0.946815	0.119	0.94694	0.16
0.94837	0.19	0.948305	-0.013	0.948485	0.047	0.948379	-0.126	0.948309	0.119	0.948434	0.16
0.949864	0.191	0.949799	-0.011	0.94998	0.055	0.949873	-0.136	0.949803	0.132	0.949929	0.146
0.951388	0.191	0.951294	-0.011	0.951474	0.055	0.951367	-0.136	0.951326	0.132	0.951423	0.146
0.952882	0.184	0.952788	-0.02	0.952997	0.072	0.952861	-0.157	0.95282	0.123	0.952946	0.152
0.954376	0.184	0.954311	-0.02	0.954491	0.072	0.954385	-0.157	0.954315	0.123	0.95444	0.152
0.95587	0.173	0.955805	-0.02	0.955986	0.056	0.955879	-0.157	0.955809	0.123	0.955934	0.176
0.957364	0.173	0.9573	-0.04	0.95748	0.056	0.957373	-0.157	0.957303	0.119	0.957429	0.176
0.958888	0.173	0.958794	-0.04	0.958974	0.056	0.958867	-0.157	0.958826	0.119	0.958923	0.176
0.960382	0.162	0.960288	-0.012	0.960497	0.044	0.960361	-0.123	0.960321	0.124	0.960446	0.195
0.961876	0.162	0.961811	-0.012	0.961991	0.044	0.961885	-0.123	0.961815	0.124	0.96194	0.195
0.96337	0.172	0.963306	-0.017	0.963486	0.05	0.963379	-0.123	0.963309	0.121	0.963435	0.192
0.964865	0.172	0.9648	-0.017	0.96498	0.05	0.964873	-0.123	0.964803	0.121	0.964929	0.192
0.966388	0.163	0.966294	-0.011	0.966474	0.054	0.966367	-0.129	0.966327	0.109	0.966423	0.175
0.967882	0.163	0.967788	-0.011	0.967997	0.054	0.967861	-0.129	0.967821	0.109	0.967946	0.175
0.969376	0.144	0.969312	0	0.969492	0.071	0.969385	-0.146	0.969315	0.105	0.969441	0.163
0.97087	0.144	0.970806	0	0.970986	0.071	0.970879	-0.146	0.970809	0.105	0.970935	0.163
0.972365	0.123	0.9723	0.012	0.97248	0.078	0.972373	-0.14	0.972303	0.105	0.972429	0.176
0.973888	0.123	0.973794	0.012	0.973974	0.078	0.973867	-0.14	0.973827	0.124	0.973923	0.176
0.975382	0.151	0.975288	0.012	0.975498	0.078	0.975362	-0.14	0.975321	0.124	0.975446	0.185
0.976876	0.151	0.976812	-0.006	0.976992	0.07	0.976885	-0.148	0.976815	0.146	0.976926	0.185
0.978371	0.151	0.978306	-0.006	0.978486	0.07	0.978379	-0.148	0.978309	0.146	0.978427	0.185
0.979865	0.15	0.9798	-0.02	0.97998	0.068	0.979873	-0.141	0.979803	0.152	0.979922	0.194
0.981388	0.15	0.981294	-0.02	0.981474	0.068	0.981368	-0.141	0.981327	0.152	0.981423	0.194
0.982882	0.144	0.982788	-0.023	0.982998	0.074	0.982862	-0.142	0.982821	0.152	0.982925	0.194
0.984377	0.144	0.984312	-0.023	0.984492	0.074	0.984385	-0.142	0.984315	0.152	0.984426	0.194
0.985871	0.146	0.985806	-0.01	0.985986	0.078	0.985879	-0.149	0.985809	0.143	0.985928	0.188
0.987365	0.146	0.9873	-0.01	0.98748	0.078	0.987374	-0.149	0.987303	0.143	0.987422	0.188
0.988888	0.14	0.988794	-0.016	0.988974	0.088	0.988868	-0.169	0.988827	0.136	0.988923	0.205
0.990382	0.14	0.990289	-0.016	0.990498	0.088	0.990362	-0.169	0.990321	0.136	0.990425	0.205
0.991877	0.127	0.991812	-0.016	0.991992	0.088	0.991885	-0.169	0.991815	0.136	0.991926	0.214
0.993371	0.127	0.993306	-0.023	0.993486	0.077	0.99338	-0.166	0.996268	0.132	0.993428	0.214
0.994865	0.127	0.9948	-0.023	0.99498	0.077	0.994874	-0.166	0.997001	0.132	0.994936	0.214
0.996388	0.14	0.996295	-0.026	0.996474	0.07	0.996368	-0.164	0.997469	0.132	0.996431	0.205
0.997883	0.14	0.997789	-0.026	0.997998	0.07	0.997862	-0.164	0.99788	0.132	0.997925	0.205
0.999377	0.129	0.999312	-0.034	0.999492	0.048	0.999386	-0.173	0.999315	0.131	0.999448	0.202
1.00087	0.129	1.00081	-0.034	1.00099	0.048	1.00088	-0.173	1.00081	0.131	1.00094	0.202
1.00237	0.121	1.0023	-0.056	1.00248	0.051	1.00237	-0.177	1.0023	0.131	1.00244	0.182
1.00387	0.121	1.00379	-0.056	1.00397	0.051	1.00387	-0.177	1.00383	0.131	1.00393	0.182
1.00536	0.114	1.00529	-0.053	1.0055	0.069	1.00536	-0.169	1.00532	0.139	1.00542	0.15
1.00686	0.114	1.00681	-0.053	1.00699	0.069	1.00689	-0.169	1.00682	0.139	1.00695	0.15
1.00836	0.114	1.00831	-0.053	1.00849	0.069	1.00838	-0.169	1.00831	0.139	1.00844	0.154
1.00987	0.114	1.0098	-0.032	1.00998	0.08	1.00987	-0.162	1.0098	0.143	1.00994	0.154
1.01137	0.114	1.01129	-0.032	1.01147	0.08	1.01137	-0.162	1.01133	0.143	1.01143	0.154
1.01286	0.116	1.01279	-0.029	1.013	0.084	1.01565	-0.158	1.01282	0.137	1.01293	0.161
1.01436	0.116	1.01431	-0.029	1.01449	0.084	1.01676	-0.158	1.01432	0.137	1.01445	0.161
1.01586	0.124	1.01581	-0.023	1.01599	0.073	1.01761	-0.158	1.01581	0.129	1.01594	0.172
1.01737	0.124	1.0173	-0.023	1.01748	0.073	1.0184	-0.158	1.0173	0.129	1.01744	0.172
1.01887	0.13	1.0188	-0.017	1.01897	0.072	1.01887	-0.158	1.01883	0.141	1.01893	0.179
1.02036	0.13	1.02029	-0.017	1.0205	0.072	1.02036	-0.158	1.02032	0.141	1.02043	0.179
1.02188	0.128	1.02181	-0.019	1.02199	0.068	1.02189	-0.157	1.02182	0.136	1.02195	0.175
1.02338	0.128	1.02331	-0.019	1.02349	0.068	1.02338	-0.157	1.02331	0.136	1.02344	0.175
1.02487	0.141	1.0248	-0.019	1.02498	0.059	1.02487	-0.171	1.0248	0.136	1.02494	0.154
1.02637	0.141	1.0263	-0.016	1.02648	0.059	1.02637	-0.171	1.02633	0.121	1.02643	0.154
1.02786	0.141	1.02779	-0.016	1.028	0.059	1.02786	-0.171	1.02782	0.121	1.02793	0.154
1.02938	0.143	1.02931	-0.036	1.02949	0.045	1.02939	-0.191	1.03251	0.116	1.02945	0.164
1.03088	0.143	1.03081	-0.036	1.03099	0.045	1.03088	-0.191	1.03336	0.116	1.03094	0.164
1.03237	0.149	1.0323	-0.049	1.03248	0.047	1.03237	-0.192	1.03412	0.116	1.03244	0.182
1.03387	0.149	1.0338	-0.049	1.03398	0.047	1.03387	-0.192	1.03462	0.116	1.03393	0.182
1.03536	0.141	1.03529	-0.043	1.0355	0.048	1.03536	-0.177	1.03532	0.12	1.03543	0.196
1.03688	0.141	1.03681	-0.043	1.03699	0.048	1.03689	-0.177	1.03682	0.12	1.03695	0.196
1.03838	0.13	1.03831	-0.035	1.03849	0.055	1.03838	-0.162	1.03831	0.117	1.03844	0.186
1.03987	0.13	1.0398	-0.035	1.03998	0.055	1.03987	-0.162	1.0398	0.117	1.03994	0.186
1.04137	0.133	1.0413	-0.03	1.04148	0.056	1.04137	-0.138	1.04133	0.125	1.04143	0.172
1.04286	0.133	1.04279	-0.03	1.043	0.056	1.04286	-0.138	1.04282	0.125	1.04293	0.172
1.04438	0.133	1.04431	-0.03	1.04449	0.056	1.04439	-0.138	1.04432	0.125	1.04445	0.169
1.04588	0.13	1.04581	-0.041	1.04599	0.049	1.04588	-0.125	1.04581	0.124	1.04594	0.169
1.04737	0.13	1.0473	-0.041	1.04748	0.049	1.04737	-0.125	1.0473	0.124	1.04744	0.169
1.04887	0.119	1.0488	-0.038	1.04898	0.046	1.04887	-0.143	1.04883	0.122	1.04893	0.17
1.05036	0.119	1.05029	-0.038	1.0505	0.046	1.05036	-0.143	1.05032	0.122	1.05043	0.17
1.05188	0.111	1.05181	-0.044	1.05199	0.054	1.05189	-0.142	1.05182	0.116	1.05195	0.184
1.05338	0.111	1.05331	-0.044	1.05349	0.054	1.05338	-0.142	1.05331	0.116	1.05344	0.184
1.05487	0.1	1.0548	-0.042	1.05498	0.054	1.05487	-0.154	1.0548	0.096	1.05494	0.186
1.05637	0.1	1.0563	-0.042	1.05648	0.054	1.05637	-0.154	1.05633	0.096	1.05643	0.186
1.05786	0.09	1.05779	-0.042	1.058	0.058	1.05786	-0.168	1.05782	0.095	1.05793	0.179
1.05939	0.09	1.05931	-0.042	1.05949	0.058	1.05939	-0.168	1.05932	0.095	1.05945	0.179
1.06088	0.104	1.06081	-0.042	1.06099	0.058	1.06088	-0.163	1.06081	0.095	1.06094	0.192
1.06237	0.104	1.0623	-0.04	1.06248	0.075	1.06237	-0.163	1.0623	0.096	1.06244	0.192
1.06387	0.104	1.0638	-0.04	1.06398	0.075	1.06387	-0.163	1.06383	0.096	1.06393	0.192
1.06536	0.108	1.06529	-0.047	1.0655	0.082	1.06536	-0.172	1.06532	0.108	1.06543	0.188
1.06689	0.108	1.06681	-0.047	1.06699	0.082	1.06689	-0.172	1.06682	0.108	1.06695	0.188
1.06838	0.116	1.06831	-0.043	1.06849	0.084	1.06838	-0.164	1.06831	0.116	1.06844	0.183
1.06987	0.116	1.0698	-0.043	1.06998	0.084	1.06988	-0.164	1.0698	0.116	1.06994	0.183
1.07137	0.106	1.0713	-0.042	1.07148	0.085	1.07137	-0.16	1.07133	0.128	1.07143	0.174
1.07286	0.106	1.07279	-0.042	1.073	0.085	1.07286	-0.16	1.07282	0.128	1.07293	0.174
1.07439	0.1	1.07431	-0.051	1.07449	0.07	1.07439	-0.148	1.07432	0.134	1.07445	0.172
1.07588	0.1	1.07581	-0.051	1.07599	0.07	1.07587	-0.148	1.07581	0.134	1.07594	0.172
1.07737	0.094	1.0773	-0.051	1.07748	0.07	1.07737	-0.163	1.0773	0.134	1.07744	0.167
1.07887	0.094	1.0788	-0.052	1.07898	0.058	1.07886	-0.163	1.07883	0.13	1.07893	0.167
1.08036	0.094	1.08029	-0.052	1.0805	0.058	1.08036	-0.163	1.08032	0.13	1.08043	0.167
1.08186	0.127	1.08181	-0.063	1.08199	0.05	1.08186	-0.157	1.08519	0.132	1.08195	0.18
1.08336	0.127	1.08331	-0.063	1.08349	0.05	1.08337	-0.157	1.08592	0.132	1.08344	0.18
1.08487	0.131	1.0848	-0.057	1.08498	0.062	1.08487	-0.168	1.08668	0.132	1.08494	0.18
1.08637	0.131	1.0863	-0.057	1.08648	0.062	1.08636	-0.168	1.08712	0.132	1.08643	0.18
1.08786	0.126	1.08779	-0.056	1.088	0.064	1.08786	-0.181	1.08782	0.141	1.08793	0.172
1.08936	0.126	1.08931	-0.056	1.08949	0.064	1.08936	-0.181	1.08932	0.141	1.08945	0.172
1.09086	0.113	1.09081	-0.059	1.09099	0.076	1.09087	-0.177	1.09081	0.136	1.09094	0.172
1.09239	0.113	1.0923	-0.059	1.09248	0.076	1.09237	-0.177	1.09231	0.136	1.09244	0.172
1.09388	0.107	1.0938	-0.065	1.09398	0.084	1.09388	-0.168	1.09383	0.156	1.09393	0.192
1.09538	0.107	1.09529	-0.065	1.0955	0.084	1.09538	-0.168	1.09532	0.156	1.09543	0.192
1.09687	0.107	1.09681	-0.065	1.09699	0.084	1.09687	-0.168	1.09682	0.156	1.09695	0.192
1.09836	0.103	1.09831	-0.072	1.09849	0.08	1.09837	-0.167	1.09831	0.142	1.09844	0.201
1.09989	0.103	1.0998	-0.072	1.09998	0.08	1.09989	-0.167	1.09981	0.142	1.09994	0.201
1.10138	0.103	1.1013	-0.058	1.10148	0.082	1.10138	-0.161	1.10133	0.148	1.10143	0.176
1.10288	0.103	1.10279	-0.058	1.103	0.082	1.10288	-0.161	1.10282	0.148	1.10293	0.176
1.10437	0.097	1.10431	-0.054	1.10449	0.072	1.10437	-0.152	1.10432	0.156	1.10445	0.168
1.10587	0.097	1.10581	-0.054	1.10599	0.072	1.10587	-0.152	1.10581	0.156	1.10594	0.168
1.10739	0.085	1.1073	-0.049	1.10748	0.048	1.10739	-0.144	1.10731	0.151	1.10744	0.172
1.10888	0.085	1.1088	-0.049	1.10898	0.048	1.10888	-0.144	1.10883	0.151	1.10893	0.172
1.11038	0.086	1.11029	-0.045	1.1105	0.041	1.11038	-0.158	1.11032	0.133	1.11043	0.175
1.11187	0.086	1.11181	-0.045	1.11199	0.041	1.11187	-0.158	1.11182	0.133	1.11195	0.175
1.11337	0.088	1.11331	-0.045	1.11349	0.041	1.11337	-0.158	1.11331	0.133	1.11344	0.184
1.11489	0.088	1.11773	-0.059	1.11498	0.029	1.11489	-0.168	1.11782	0.132	1.11494	0.184
1.11638	0.088	1.11811	-0.059	1.11648	0.029	1.11638	-0.168	1.11826	0.132	1.11643	0.184
1.11788	0.102	1.11847	-0.059	1.118	0.032	1.11788	-0.17	1.11873	0.132	1.11793	0.178
1.11937	0.102	1.11949	-0.059	1.11949	0.032	1.11937	-0.17	1.11952	0.132	1.11945	0.178
1.12087	0.096	1.12081	-0.082	1.12099	0.031	1.12087	-0.163	1.12081	0.143	1.12095	0.177
1.12239	0.096	1.1223	-0.082	1.12248	0.031	1.12239	-0.163	1.12231	0.143	1.12244	0.177
1.12388	0.108	1.1238	-0.081	1.12398	0.046	1.12388	-0.149	1.12383	0.145	1.12393	0.175
1.12538	0.108	1.12529	-0.081	1.1255	0.046	1.12538	-0.149	1.12532	0.145	1.12543	0.175
1.12687	0.121	1.12681	-0.074	1.12699	0.055	1.12687	-0.153	1.12682	0.147	1.12695	0.199
1.12837	0.121	1.12831	-0.074	1.12849	0.055	1.12837	-0.153	1.12831	0.147	1.12845	0.199
1.12989	0.13	1.1298	-0.074	1.12998	0.055	1.12989	-0.153	1.12981	0.147	1.12994	0.216
1.13138	0.13	1.1313	-0.078	1.13148	0.046	1.13138	-0.157	1.13133	0.154	1.13143	0.216
1.13288	0.13	1.13279	-0.078	1.133	0.046	1.13288	-0.157	1.13282	0.154	1.13293	0.216
1.13437	0.106	1.13432	-0.057	1.13769	0.066	1.13437	-0.161	1.13432	0.179	1.13445	0.225
1.13587	0.106	1.13581	-0.057	1.13871	0.066	1.13587	-0.161	1.13581	0.179	1.13595	0.225
1.13739	0.098	1.1373	-0.048	1.1393	0.066	1.13739	-0.147	1.13731	0.18	1.13744	0.199
1.13888	0.098	1.1388	-0.048	1.13968	0.066	1.13888	-0.147	1.13883	0.18	1.13893	0.199
1.14038	0.087	1.14029	-0.059	1.1405	0.063	1.14038	-0.144	1.14032	0.163	1.14043	0.193
1.14187	0.087	1.14182	-0.059	1.14199	0.063	1.14187	-0.144	1.14182	0.163	1.14195	0.193
1.14337	0.085	1.14331	-0.036	1.14349	0.062	1.14337	-0.149	1.14331	0.159	1.14345	0.204
1.14489	0.085	1.1448	-0.036	1.14498	0.062	1.14489	-0.149	1.14481	0.159	1.14494	0.204
1.14638	0.077	1.14629	-0.036	1.14648	0.059	1.14639	-0.17	1.14633	0.159	1.14643	0.207
1.14788	0.077	1.14779	-0.001	1.148	0.059	1.14788	-0.17	1.14782	0.158	1.14793	0.207
1.14937	0.077	1.14929	-0.001	1.1495	0.059	1.14937	-0.17	1.14932	0.158	1.14945	0.207
1.15087	0.098	1.15079	-0.021	1.15099	0.043	1.15087	-0.17	1.15081	0.152	1.15095	0.218
1.15239	0.098	1.1523	-0.021	1.15248	0.043	1.15237	-0.17	1.15231	0.152	1.15244	0.218
1.15388	0.104	1.15379	-0.056	1.15398	0.043	1.15386	-0.162	1.15383	0.155	1.15393	0.206
1.15538	0.104	1.15529	-0.056	1.1555	0.043	1.15536	-0.162	1.15532	0.155	1.15543	0.206
1.15687	0.098	1.15679	-0.067	1.157	0.056	1.15687	-0.165	1.15682	0.161	1.15695	0.201
1.15837	0.098	1.15832	-0.067	1.15849	0.056	1.15837	-0.165	1.15831	0.161	1.15845	0.201
1.15989	0.102	1.15981	-0.07	1.15998	0.046	1.15987	-0.177	1.15981	0.159	1.15994	0.208
1.16138	0.102	1.1613	-0.07	1.16148	0.046	1.16136	-0.177	1.16133	0.159	1.16143	0.208
1.16288	0.104	1.1628	-0.089	1.163	0.038	1.16286	-0.164	1.16282	0.162	1.16293	0.2
1.16437	0.104	1.16429	-0.089	1.1645	0.038	1.16437	-0.164	1.16432	0.162	1.16445	0.2
1.16587	0.104	1.16582	-0.089	1.16599	0.038	1.16587	-0.164	1.16581	0.162	1.16595	0.2
1.16739	0.092	1.16731	-0.09	1.16748	0.056	1.16737	-0.176	1.16731	0.155	1.16744	0.178
1.16888	0.092	1.16881	-0.09	1.16898	0.056	1.16886	-0.176	1.16883	0.155	1.16893	0.178
1.17038	0.078	1.1703	-0.073	1.1705	0.066	1.17039	-0.159	1.17032	0.139	1.17043	0.169
1.17187	0.078	1.17179	-0.073	1.172	0.066	1.17188	-0.159	1.17182	0.139	1.17195	0.169
1.17337	0.099	1.17332	-0.063	1.17349	0.074	1.17337	-0.159	1.17331	0.145	1.17345	0.179
1.17489	0.099	1.17481	-0.063	1.17498	0.074	1.17487	-0.159	1.17481	0.145	1.17494	0.179
1.17638	0.097	1.17631	-0.069	1.17648	0.077	1.17636	-0.169	1.17633	0.129	1.17643	0.188
1.17788	0.097	1.1778	-0.069	1.178	0.077	1.17789	-0.169	1.17782	0.129	1.17793	0.188
1.17937	0.087	1.17929	-0.072	1.1795	0.08	1.17938	-0.162	1.17932	0.122	1.17945	0.194
1.18087	0.087	1.18082	-0.072	1.18099	0.08	1.18087	-0.162	1.18081	0.122	1.18095	0.194
1.18239	0.101	1.18231	-0.072	1.18248	0.08	1.18237	-0.162	1.18231	0.122	1.18244	0.18
1.18388	0.101	1.18659	-0.066	1.18398	0.11	1.18386	-0.148	1.18383	0.129	1.18393	0.18
1.18538	0.101	1.18709	-0.066	1.1855	0.11	1.18539	-0.148	1.18532	0.129	1.18543	0.18
1.18687	0.107	1.18791	-0.066	1.187	0.11	1.18688	-0.14	1.18682	0.135	1.18695	0.159
1.18837	0.107	1.18852	-0.066	1.18849	0.11	1.18838	-0.14	1.18831	0.135	1.18845	0.159
1.18989	0.095	1.18981	-0.06	1.18998	0.092	1.18987	-0.146	1.18981	0.121	1.18994	0.16
1.19138	0.095	1.19131	-0.06	1.19148	0.092	1.19136	-0.146	1.19133	0.121	1.19143	0.16
1.19288	0.074	1.1928	-0.065	1.193	0.089	1.19289	-0.177	1.19282	0.114	1.19293	0.171
1.19437	0.074	1.19429	-0.065	1.1945	0.089	1.19438	-0.177	1.19432	0.114	1.19445	0.171
1.19587	0.065	1.19582	-0.05	1.19599	0.085	1.19588	-0.196	1.19581	0.143	1.19595	0.173
1.19739	0.065	1.19731	-0.05	1.19748	0.085	1.19737	-0.196	1.19731	0.143	1.19744	0.173
1.19888	0.071	1.19881	-0.05	1.19898	0.085	1.19886	-0.196	1.19883	0.143	1.19894	0.191
1.20038	0.071	1.2003	-0.047	1.2005	0.084	1.20039	-0.205	1.20033	0.171	1.20043	0.191
1.20187	0.071	1.20179	-0.047	1.202	0.084	1.20188	-0.205	1.20182	0.171	1.20195	0.191
1.20337	0.067	1.20332	-0.055	1.20349	0.064	1.20338	-0.193	1.20331	0.154	1.20345	0.203
1.20489	0.067	1.20481	-0.055	1.20498	0.064	1.20487	-0.193	1.20481	0.154	1.20494	0.203
1.20639	0.066	1.20631	-0.054	1.20648	0.059	1.20636	-0.179	1.20633	0.131	1.20644	0.2
1.20788	0.066	1.2078	-0.054	1.208	0.059	1.20789	-0.179	1.20783	0.131	1.20793	0.2
1.20937	0.06	1.20929	-0.058	1.2095	0.059	1.20938	-0.189	1.20932	0.126	1.20945	0.188
1.21087	0.06	1.21082	-0.058	1.21099	0.059	1.21088	-0.189	1.21081	0.126	1.21095	0.188
1.21239	0.054	1.21231	-0.053	1.21248	0.068	1.21237	-0.193	1.21231	0.136	1.21244	0.19
1.21389	0.054	1.21381	-0.053	1.21398	0.068	1.21386	-0.193	1.21383	0.136	1.21394	0.19
1.21538	0.061	1.2153	-0.065	1.2155	0.073	1.21539	-0.184	1.21533	0.138	1.21543	0.188
1.21687	0.061	1.21679	-0.065	1.217	0.073	1.21688	-0.184	1.21682	0.138	1.21695	0.188
1.21837	0.061	1.21832	-0.065	1.21849	0.073	1.21838	-0.184	1.21831	0.138	1.21845	0.188
1.22294	0.075	1.21981	-0.093	1.21999	0.067	1.2228	-0.159	1.21981	0.122	1.21994	0.178
1.22329	0.075	1.22131	-0.093	1.22148	0.067	1.2233	-0.159	1.22133	0.122	1.22144	0.178
1.22379	0.075	1.2228	-0.103	1.223	0.059	1.22371	-0.159	1.22283	0.116	1.22293	0.188
1.22473	0.075	1.22429	-0.103	1.2245	0.059	1.22462	-0.159	1.22432	0.116	1.22445	0.188
1.22587	0.079	1.22582	-0.102	1.22599	0.045	1.22587	-0.159	1.22581	0.104	1.22595	0.184
1.22739	0.079	1.22731	-0.102	1.22749	0.045	1.22737	-0.159	1.22731	0.104	1.22744	0.184
1.22889	0.075	1.22881	-0.097	1.22898	0.044	1.22886	-0.157	1.22883	0.136	1.22894	0.175
1.23038	0.075	1.2303	-0.097	1.23048	0.044	1.23037	-0.157	1.23033	0.136	1.23043	0.175
1.23187	0.08	1.23179	-0.076	1.23198	0.061	1.23187	-0.159	1.23182	0.16	1.23195	0.171
1.23337	0.08	1.23332	-0.076	1.23348	0.061	1.23337	-0.159	1.23331	0.16	1.23345	0.171
1.23489	0.08	1.23481	-0.076	1.23499	0.061	1.23487	-0.159	1.23481	0.16	1.23494	0.178
1.23639	0.087	1.23906	-0.074	1.23648	0.089	1.23636	-0.176	1.23633	0.166	1.23644	0.178
1.23788	0.087	1.23947	-0.074	1.23798	0.089	1.23787	-0.176	1.23783	0.166	1.23793	0.178
1.23937	0.1	1.24035	-0.074	1.23948	0.103	1.23937	-0.166	1.23932	0.164	1.23945	0.194
1.24087	0.1	1.24135	-0.074	1.24098	0.103	1.24087	-0.166	1.24081	0.164	1.24095	0.194
1.24239	0.108	1.24231	-0.076	1.24251	0.094	1.24239	-0.156	1.24231	0.158	1.24244	0.201
1.24389	0.108	1.24381	-0.076	1.244	0.094	1.24389	-0.156	1.24383	0.158	1.24394	0.201
1.24538	0.106	1.2453	-0.088	1.2455	0.064	1.24538	-0.159	1.24533	0.147	1.24543	0.204
1.24687	0.106	1.24679	-0.088	1.24699	0.064	1.24687	-0.159	1.24682	0.147	1.24695	0.204
1.24837	0.091	1.24832	-0.087	1.24848	0.062	1.24837	-0.169	1.24831	0.142	1.24845	0.204
1.24989	0.091	1.24981	-0.087	1.25001	0.062	1.24989	-0.169	1.24981	0.142	1.24994	0.204
1.25139	0.091	1.25131	-0.087	1.2515	0.062	1.25139	-0.169	1.25133	0.142	1.25144	0.189
1.25288	0.079	1.2528	-0.084	1.253	0.07	1.25288	-0.182	1.25283	0.144	1.25293	0.189
1.25437	0.079	1.25429	-0.084	1.25449	0.07	1.25437	-0.182	1.25432	0.144	1.25445	0.189
1.25587	0.069	1.25582	-0.074	1.25598	0.071	1.25587	-0.189	1.25581	0.149	1.25595	0.19
1.25739	0.069	1.25731	-0.074	1.25751	0.071	1.25739	-0.189	1.25731	0.149	1.25744	0.19
1.25889	0.072	1.25881	-0.078	1.259	0.054	1.25889	-0.181	1.25883	0.148	1.25894	0.18
1.26038	0.072	1.2603	-0.078	1.2605	0.054	1.26038	-0.181	1.26033	0.148	1.26043	0.18
1.26187	0.068	1.2618	-0.088	1.26199	0.057	1.26187	-0.179	1.26182	0.158	1.26195	0.185
1.26337	0.068	1.26332	-0.088	1.26348	0.057	1.26337	-0.179	1.26331	0.158	1.26345	0.185
1.26489	0.067	1.26481	-0.092	1.26501	0.036	1.26489	-0.177	1.26481	0.169	1.26494	0.186
1.26639	0.067	1.26631	-0.092	1.2665	0.036	1.26639	-0.177	1.26633	0.169	1.26644	0.186
1.26788	0.066	1.2678	-0.103	1.268	0.033	1.26788	-0.178	1.26783	0.16	1.26793	0.194
1.26937	0.066	1.2693	-0.103	1.26949	0.033	1.26937	-0.178	1.26932	0.16	1.26945	0.194
1.27087	0.066	1.27082	-0.103	1.27098	0.033	1.27087	-0.178	1.27081	0.16	1.27095	0.194
1.27239	0.052	1.27231	-0.118	1.27251	0.022	1.27239	-0.174	1.27231	0.145	1.27244	0.207
1.27389	0.052	1.27381	-0.118	1.274	0.022	1.27389	-0.174	1.27383	0.145	1.27394	0.207
1.27538	0.042	1.2753	-0.117	1.2755	0.023	1.27538	-0.173	1.27533	0.142	1.27543	0.209
1.27687	0.042	1.2768	-0.117	1.27699	0.023	1.27688	-0.173	1.27682	0.142	1.27695	0.209
1.27837	0.049	1.27832	-0.092	1.27848	0.024	1.27837	-0.188	1.27832	0.136	1.27845	0.209
1.27989	0.049	1.27981	-0.092	1.28001	0.024	1.27989	-0.188	1.27981	0.136	1.27994	0.209
1.28139	0.064	1.28131	-0.089	1.2815	0.042	1.28139	-0.188	1.28133	0.146	1.28144	0.214
1.28288	0.064	1.2828	-0.089	1.283	0.042	1.28288	-0.188	1.28283	0.146	1.28293	0.214
1.28437	0.072	1.2843	-0.096	1.28449	0.055	1.28438	-0.207	1.28432	0.157	1.28445	0.207
1.28587	0.072	1.28582	-0.096	1.28598	0.055	1.28587	-0.207	1.28582	0.157	1.28595	0.207
1.28739	0.072	1.28731	-0.096	1.28751	0.055	1.28739	-0.207	1.28731	0.157	1.28744	0.207
1.28889	0.067	1.28881	-0.116	1.29173	0.069	1.28889	-0.227	1.28883	0.154	1.28894	0.207
1.29038	0.067	1.2903	-0.116	1.29211	0.069	1.29038	-0.227	1.29033	0.154	1.29043	0.207
1.29188	0.062	1.2918	-0.121	1.29299	0.069	1.29188	-0.228	1.29182	0.156	1.29195	0.221
1.29337	0.062	1.29332	-0.121	1.29378	0.069	1.29337	-0.228	1.29332	0.156	1.29345	0.221
1.29489	0.077	1.29481	-0.117	1.29501	0.072	1.29489	-0.213	1.29481	0.167	1.29494	0.244
1.29639	0.077	1.29631	-0.117	1.2965	0.072	1.29639	-0.213	1.29633	0.167	1.29644	0.244
1.29788	0.086	1.2978	-0.129	1.298	0.07	1.29788	-0.198	1.29783	0.158	1.29793	0.239
1.29938	0.086	1.2993	-0.129	1.29949	0.07	1.29938	-0.198	1.29932	0.158	1.29946	0.239
1.30087	0.099	1.30082	-0.13	1.30098	0.068	1.30087	-0.186	1.30082	0.15	1.30095	0.233
1.30239	0.099	1.30231	-0.13	1.30251	0.068	1.30239	-0.186	1.30231	0.15	1.30244	0.233
1.30389	0.099	1.30381	-0.13	1.304	0.068	1.30389	-0.186	1.30383	0.15	1.30394	0.233
1.30538	0.086	1.3053	-0.109	1.3055	0.071	1.30538	-0.159	1.30533	0.147	1.30543	0.213
1.30688	0.086	1.3068	-0.109	1.30699	0.071	1.30688	-0.159	1.30682	0.147	1.30696	0.213
1.30837	0.077	1.30832	-0.123	1.30849	0.066	1.30837	-0.174	1.30832	0.165	1.30845	0.209
1.30989	0.077	1.30981	-0.123	1.31001	0.066	1.30989	-0.174	1.30981	0.165	1.30994	0.209
1.31139	0.076	1.31131	-0.12	1.3115	0.065	1.31139	-0.18	1.31133	0.156	1.31144	0.197
1.31288	0.076	1.3128	-0.12	1.313	0.065	1.31288	-0.18	1.31283	0.156	1.31293	0.197
1.31438	0.071	1.3143	-0.12	1.31449	0.074	1.31438	-0.184	1.31431	0.143	1.31446	0.197
1.31587	0.071	1.31582	-0.12	1.31599	0.074	1.31587	-0.184	1.31581	0.143	1.31595	0.197
1.31739	0.05	1.31731	-0.118	1.31751	0.077	1.31739	-0.182	1.31731	0.138	1.31744	0.213
1.31889	0.05	1.31881	-0.118	1.319	0.077	1.31889	-0.182	1.31881	0.138	1.31894	0.213
1.32038	0.051	1.3203	-0.118	1.3205	0.077	1.32038	-0.182	1.32031	0.138	1.32043	0.214
1.32188	0.051	1.3218	-0.109	1.32199	0.077	1.32188	-0.179	1.32181	0.131	1.32196	0.214
1.32337	0.051	1.32332	-0.109	1.32349	0.077	1.32337	-0.179	1.32331	0.131	1.32345	0.214
1.32489	0.058	1.32481	-0.1	1.32501	0.077	1.32489	-0.197	1.32481	0.131	1.32494	0.222
1.32639	0.058	1.32631	-0.1	1.3265	0.077	1.32639	-0.197	1.32631	0.131	1.32644	0.222
1.32788	0.055	1.3278	-0.097	1.328	0.084	1.32788	-0.197	1.32783	0.137	1.32793	0.209
1.32938	0.055	1.3293	-0.097	1.32949	0.084	1.32938	-0.197	1.32933	0.137	1.32946	0.209
1.33087	0.046	1.33082	-0.095	1.33099	0.082	1.33087	-0.216	1.33082	0.145	1.33095	0.202
1.33239	0.046	1.33231	-0.095	1.33251	0.082	1.33239	-0.216	1.33232	0.145	1.33244	0.202
1.33389	0.05	1.33381	-0.11	1.334	0.085	1.33389	-0.214	1.33381	0.156	1.33394	0.191
1.33538	0.05	1.3353	-0.11	1.3355	0.085	1.33538	-0.214	1.33534	0.156	1.33543	0.191
1.33688	0.045	1.3368	-0.123	1.33699	0.08	1.33688	-0.202	1.33683	0.156	1.33696	0.19
1.33837	0.045	1.33832	-0.123	1.33849	0.08	1.33837	-0.202	1.33832	0.156	1.33845	0.19
1.33989	0.045	1.33981	-0.123	1.34001	0.08	1.33989	-0.202	1.33982	0.156	1.33994	0.19
1.34139	0.051	1.34131	-0.121	1.3415	0.063	1.34139	-0.191	1.34131	0.152	1.34144	0.194
1.34288	0.051	1.3428	-0.121	1.343	0.063	1.34288	-0.191	1.34284	0.152	1.34293	0.194
1.34438	0.063	1.3443	-0.116	1.34449	0.064	1.34438	-0.174	1.34433	0.151	1.34446	0.186
1.34587	0.063	1.34582	-0.116	1.34599	0.064	1.34587	-0.174	1.34582	0.151	1.34595	0.186
1.34739	0.067	1.34731	-0.105	1.34751	0.07	1.34739	-0.18	1.34732	0.145	1.34744	0.197
1.34889	0.067	1.34881	-0.105	1.349	0.07	1.34889	-0.18	1.34881	0.145	1.34894	0.197
1.35038	0.075	1.3503	-0.096	1.3505	0.078	1.35038	-0.184	1.35034	0.158	1.35043	0.199
1.35188	0.075	1.3518	-0.096	1.35199	0.078	1.35188	-0.184	1.35183	0.158	1.35193	0.199
1.35337	0.074	1.35332	-0.09	1.35349	0.088	1.35337	-0.182	1.35332	0.173	1.35344	0.195
1.35489	0.074	1.35481	-0.09	1.35501	0.088	1.35489	-0.182	1.35482	0.173	1.35493	0.195
1.35639	0.074	1.35631	-0.09	1.3565	0.088	1.35639	-0.182	1.35631	0.173	1.35643	0.174
1.35788	0.098	1.3578	-0.095	1.358	0.106	1.36061	-0.186	1.35784	0.176	1.35793	0.174
1.35938	0.098	1.3593	-0.095	1.35949	0.106	1.36154	-0.186	1.35933	0.176	1.35943	0.174
1.36087	0.103	1.36082	-0.098	1.36099	0.094	1.36278	-0.186	1.36082	0.182	1.36094	0.173
1.36239	0.103	1.36232	-0.098	1.36251	0.094	1.36342	-0.176	1.36232	0.182	1.36243	0.173
1.36389	0.086	1.36381	-0.097	1.364	0.092	1.36389	-0.176	1.36381	0.18	1.36393	0.177
1.36538	0.086	1.3653	-0.097	1.3655	0.092	1.36538	-0.176	1.36534	0.18	1.36545	0.177
1.36688	0.073	1.3668	-0.103	1.36699	0.1	1.36688	-0.177	1.36683	0.182	1.36695	0.188
1.36837	0.073	1.36832	-0.103	1.36849	0.1	1.36837	-0.177	1.36832	0.182	1.36844	0.188
1.36989	0.078	1.36982	-0.103	1.37001	0.113	1.36989	-0.178	1.36982	0.175	1.36994	0.195
1.37139	0.078	1.37131	-0.103	1.3715	0.113	1.37139	-0.178	1.37131	0.175	1.37143	0.195
1.37288	0.082	1.3728	-0.103	1.373	0.105	1.37288	-0.17	1.37284	0.144	1.37295	0.203
1.37438	0.082	1.3743	-0.088	1.37449	0.105	1.37438	-0.17	1.37433	0.144	1.37445	0.203
1.37587	0.082	1.37582	-0.088	1.37599	0.105	1.37587	-0.17	1.37582	0.144	1.37594	0.203
1.37739	0.08	1.37732	-0.088	1.37751	0.098	1.37739	-0.175	1.37732	0.131	1.38043	0.223
1.37889	0.08	1.37881	-0.088	1.379	0.098	1.37889	-0.175	1.37881	0.131	1.38087	0.223
1.38038	0.072	1.3803	-0.085	1.3805	0.086	1.38038	-0.175	1.38034	0.135	1.38133	0.223
1.38188	0.072	1.3818	-0.085	1.38199	0.086	1.38188	-0.175	1.38183	0.135	1.38218	0.223
1.38337	0.053	1.38332	-0.082	1.38349	0.084	1.38337	-0.186	1.38332	0.148	1.38344	0.21
1.38489	0.053	1.38482	-0.082	1.38501	0.084	1.38489	-0.186	1.38482	0.148	1.38494	0.21
1.38639	0.049	1.38631	-0.1	1.3865	0.088	1.38639	-0.196	1.38631	0.156	1.38643	0.198
1.38788	0.049	1.3878	-0.1	1.388	0.088	1.38788	-0.196	1.38784	0.156	1.38796	0.198
1.38938	0.041	1.3893	-0.1	1.38949	0.088	1.38938	-0.184	1.38933	0.156	1.38945	0.195
1.39087	0.041	1.39082	-0.119	1.39099	0.093	1.39087	-0.184	1.39082	0.156	1.39094	0.195
1.3924	0.041	1.39232	-0.119	1.39251	0.093	1.3924	-0.184	1.39232	0.156	1.39244	0.195
1.39389	0.061	1.39381	-0.118	1.394	0.099	1.39389	-0.183	1.39381	0.161	1.39393	0.182
1.39538	0.061	1.3953	-0.118	1.3955	0.099	1.39538	-0.183	1.39534	0.161	1.39546	0.182
1.39688	0.079	1.3968	-0.12	1.39699	0.083	1.39688	-0.194	1.39683	0.161	1.39695	0.198
1.39837	0.079	1.39832	-0.12	1.39849	0.083	1.39837	-0.194	1.39832	0.161	1.39844	0.198
1.3999	0.082	1.39982	-0.103	1.40001	0.084	1.3999	-0.193	1.39982	0.167	1.39994	0.192
1.40139	0.082	1.40131	-0.103	1.4015	0.084	1.40139	-0.193	1.40131	0.167	1.40143	0.192
1.40288	0.073	1.4028	-0.1	1.403	0.084	1.40288	-0.172	1.40284	0.172	1.40296	0.194
1.40438	0.073	1.4043	-0.1	1.40449	0.084	1.40438	-0.172	1.40433	0.172	1.40445	0.194
1.40587	0.065	1.40582	-0.1	1.40599	0.1	1.40587	-0.173	1.40582	0.189	1.40594	0.2
1.4074	0.065	1.40732	-0.096	1.40751	0.1	1.4074	-0.173	1.40732	0.189	1.40744	0.2
1.40889	0.065	1.40881	-0.096	1.409	0.1	1.40889	-0.173	1.40881	0.189	1.40893	0.2
1.41038	0.053	1.4103	-0.107	1.4105	0.119	1.41038	-0.191	1.41034	0.172	1.41046	0.216
1.41188	0.053	1.4118	-0.107	1.41199	0.119	1.41188	-0.191	1.41183	0.172	1.41195	0.216
1.41337	0.047	1.41332	-0.114	1.41349	0.113	1.41337	-0.202	1.41333	0.158	1.41344	0.222
1.4149	0.047	1.41482	-0.114	1.41501	0.113	1.4149	-0.202	1.41482	0.158	1.41494	0.222
1.41639	0.048	1.41631	-0.1	1.41651	0.11	1.41639	-0.198	1.41631	0.149	1.41643	0.216
1.41788	0.048	1.4178	-0.1	1.418	0.11	1.41788	-0.198	1.41784	0.149	1.41796	0.216
1.41938	0.047	1.4193	-0.106	1.41949	0.109	1.41938	-0.198	1.41933	0.139	1.41945	0.218
1.42087	0.047	1.42082	-0.106	1.42099	0.109	1.42087	-0.198	1.42083	0.139	1.42094	0.218
1.4224	0.05	1.42232	-0.112	1.42251	0.107	1.4224	-0.198	1.42232	0.135	1.42244	0.218
1.42389	0.05	1.42381	-0.112	1.42401	0.107	1.42389	-0.198	1.42381	0.135	1.42393	0.218
1.42538	0.072	1.4253	-0.112	1.4255	0.094	1.42538	-0.198	1.42534	0.135	1.42546	0.189
1.42688	0.072	1.4268	-0.1	1.42699	0.094	1.42688	-0.198	1.42683	0.14	1.42695	0.189
1.42837	0.072	1.42832	-0.1	1.42849	0.094	1.42837	-0.198	1.42833	0.14	1.42844	0.189
1.4299	0.079	1.42982	-0.101	1.43001	0.104	1.4299	-0.19	1.42982	0.166	1.42994	0.186
1.43139	0.079	1.43131	-0.101	1.43151	0.104	1.43139	-0.19	1.43131	0.166	1.43143	0.186
1.43288	0.099	1.4328	-0.081	1.433	0.103	1.43288	-0.165	1.43284	0.173	1.43296	0.197
1.43438	0.099	1.4343	-0.081	1.43449	0.103	1.43438	-0.165	1.43433	0.173	1.43445	0.197
1.43587	0.112	1.43582	-0.076	1.43599	0.103	1.43587	-0.168	1.43583	0.181	1.43594	0.203
1.4374	0.112	1.43732	-0.076	1.43751	0.103	1.4374	-0.168	1.43732	0.181	1.43744	0.203
1.43889	0.112	1.43881	-0.068	1.43901	0.1	1.43889	-0.173	1.43881	0.184	1.43893	0.192
1.44038	0.112	1.44031	-0.068	1.4405	0.1	1.44038	-0.173	1.44034	0.184	1.44046	0.192
1.44188	0.104	1.4418	-0.068	1.44199	0.101	1.44188	-0.173	1.44183	0.184	1.44195	0.198
1.44337	0.104	1.4433	-0.075	1.44349	0.101	1.44337	-0.175	1.44333	0.182	1.44344	0.198
1.4449	0.104	1.4448	-0.075	1.44501	0.101	1.4449	-0.175	1.44482	0.182	1.44494	0.198
1.44639	0.091	1.4463	-0.101	1.44651	0.111	1.44639	-0.195	1.44631	0.169	1.44925	0.203
1.44788	0.091	1.4478	-0.101	1.448	0.111	1.44788	-0.195	1.44784	0.169	1.44963	0.203
1.44938	0.079	1.4493	-0.096	1.44949	0.11	1.44938	-0.19	1.44933	0.148	1.45051	0.203
1.45087	0.079	1.4508	-0.096	1.45099	0.11	1.45087	-0.19	1.45083	0.148	1.45159	0.203
1.4524	0.085	1.4523	-0.078	1.45251	0.118	1.4524	-0.177	1.45232	0.135	1.45244	0.211
1.45389	0.085	1.4538	-0.078	1.45401	0.118	1.45389	-0.177	1.45381	0.135	1.45393	0.211
1.45538	0.086	1.4553	-0.087	1.4555	0.118	1.45538	-0.178	1.45534	0.13	1.45546	0.217
1.45688	0.086	1.4568	-0.087	1.45699	0.118	1.45688	-0.178	1.45683	0.13	1.45695	0.217
1.45837	0.084	1.4583	-0.087	1.45849	0.102	1.45837	-0.178	1.45833	0.125	1.45844	0.216
1.4599	0.084	1.4598	-0.084	1.46001	0.102	1.4599	-0.19	1.45982	0.125	1.45994	0.216
1.46139	0.084	1.4613	-0.084	1.46151	0.102	1.46139	-0.19	1.46131	0.125	1.46143	0.216
1.46288	0.078	1.46281	-0.086	1.463	0.069	1.46289	-0.228	1.46284	0.113	1.46296	0.227
1.46438	0.078	1.46431	-0.086	1.46449	0.069	1.46438	-0.228	1.46433	0.113	1.46445	0.227
1.46587	0.063	1.4658	-0.102	1.46599	0.069	1.46587	-0.22	1.46583	0.107	1.46595	0.223
1.4674	0.063	1.46732	-0.102	1.46751	0.069	1.4674	-0.22	1.46732	0.107	1.46744	0.223
1.46889	0.068	1.46882	-0.118	1.46901	0.079	1.46889	-0.212	1.46881	0.127	1.46893	0.22
1.47039	0.068	1.47031	-0.118	1.4705	0.079	1.47039	-0.212	1.47034	0.127	1.47046	0.22
1.47188	0.06	1.47181	-0.118	1.47199	0.087	1.47188	-0.203	1.47183	0.135	1.47195	0.216
1.47337	0.06	1.4733	-0.118	1.47349	0.087	1.47337	-0.203	1.47333	0.135	1.47345	0.216
1.4749	0.046	1.47482	-0.118	1.47501	0.102	1.4749	-0.186	1.47482	0.129	1.47494	0.203
1.47639	0.046	1.47632	-0.111	1.47651	0.102	1.47639	-0.186	1.47631	0.129	1.47643	0.203
1.47789	0.055	1.47781	-0.111	1.478	0.102	1.47789	-0.186	1.47784	0.129	1.47796	0.211
1.47938	0.055	1.47931	-0.118	1.47949	0.112	1.47938	-0.181	1.47933	0.136	1.47945	0.211
1.48087	0.055	1.4808	-0.118	1.48099	0.112	1.48087	-0.181	1.48083	0.136	1.48095	0.211
1.4824	0.059	1.48232	-0.112	1.48251	0.122	1.4824	-0.177	1.48232	0.138	1.48244	0.223
1.48389	0.059	1.48382	-0.112	1.48401	0.122	1.48389	-0.177	1.48381	0.138	1.48393	0.223
1.48539	0.064	1.48531	-0.102	1.4855	0.131	1.48539	-0.167	1.48534	0.15	1.48546	0.225
1.48688	0.064	1.48681	-0.102	1.48699	0.131	1.48688	-0.167	1.48683	0.15	1.48695	0.225
1.48837	0.063	1.4883	-0.09	1.48849	0.137	1.48837	-0.16	1.48833	0.136	1.48845	0.226
1.4899	0.063	1.48982	-0.09	1.49001	0.137	1.4899	-0.16	1.48982	0.136	1.48994	0.226
1.49139	0.059	1.49132	-0.092	1.49151	0.132	1.49139	-0.18	1.49132	0.118	1.49143	0.222
1.49289	0.059	1.49281	-0.092	1.493	0.132	1.49289	-0.18	1.49284	0.118	1.49296	0.222
1.49438	0.054	1.49431	-0.092	1.4945	0.132	1.49438	-0.18	1.49433	0.118	1.49445	0.212
1.49587	0.054	1.4958	-0.107	1.49599	0.126	1.49587	-0.171	1.49583	0.111	1.49595	0.212
1.4974	0.054	1.49732	-0.107	1.49751	0.126	1.4974	-0.171	1.49732	0.111	1.49744	0.212
1.49889	0.066	1.49882	-0.093	1.49901	0.132	1.49889	-0.151	1.49882	0.115	1.49893	0.208
1.50039	0.066	1.50031	-0.093	1.5005	0.132	1.50039	-0.151	1.50034	0.115	1.50046	0.208
1.50188	0.051	1.50181	-0.099	1.502	0.12	1.50188	-0.134	1.50183	0.119	1.50195	0.202
1.50337	0.051	1.5033	-0.099	1.50349	0.12	1.50337	-0.134	1.50333	0.119	1.50344	0.202
1.5049	0.049	1.50482	-0.093	1.50501	0.099	1.5049	-0.141	1.50482	0.129	1.50493	0.191
1.50639	0.049	1.50632	-0.093	1.50651	0.099	1.50639	-0.141	1.50632	0.129	1.50643	0.191
1.50789	0.048	1.50781	-0.09	1.508	0.1	1.50789	-0.151	1.50784	0.138	1.50794	0.195
1.50938	0.048	1.50931	-0.09	1.5095	0.1	1.50938	-0.151	1.50933	0.138	1.50944	0.195
1.51087	0.051	1.5108	-0.09	1.51099	0.1	1.51087	-0.151	1.51083	0.138	1.51094	0.211
1.5124	0.051	1.51233	-0.091	1.51251	0.09	1.5124	-0.175	1.51232	0.137	1.51243	0.211
1.51389	0.051	1.51382	-0.091	1.51401	0.09	1.51389	-0.175	1.51382	0.137	1.51393	0.211
1.51539	0.048	1.51531	-0.093	1.5155	0.081	1.51539	-0.176	1.51534	0.131	1.51544	0.209
1.51688	0.048	1.51681	-0.093	1.517	0.081	1.51688	-0.176	1.51683	0.131	1.51694	0.209
1.51837	0.051	1.5183	-0.094	1.51849	0.073	1.51837	-0.171	1.51833	0.137	1.51844	0.198
1.5199	0.051	1.51983	-0.094	1.52001	0.073	1.5199	-0.171	1.51982	0.137	1.51993	0.198
1.52139	0.05	1.52132	-0.099	1.52151	0.085	1.52139	-0.176	1.52132	0.138	1.52146	0.212
1.52289	0.05	1.52281	-0.099	1.523	0.085	1.52289	-0.176	1.52284	0.138	1.52295	0.212
1.52438	0.04	1.52431	-0.1	1.5245	0.092	1.52438	-0.199	1.52433	0.126	1.52444	0.226
1.52587	0.04	1.5258	-0.1	1.52599	0.092	1.52587	-0.199	1.52583	0.126	1.52594	0.226
1.52738	0.044	1.52733	-0.1	1.52749	0.098	1.5274	-0.199	1.52732	0.126	1.52743	0.228
1.52888	0.044	1.52882	-0.112	1.52899	0.098	1.52889	-0.2	1.52882	0.117	1.52896	0.228
1.53037	0.04	1.53031	-0.112	1.53049	0.098	1.53039	-0.203	1.53034	0.117	1.53045	0.227
1.53187	0.04	1.53491	-0.092	1.53199	0.103	1.53188	-0.203	1.53183	0.115	1.53194	0.227
1.53337	0.04	1.53559	-0.092	1.53349	0.103	1.53337	-0.203	1.53333	0.115	1.53344	0.227
1.53488	0.043	1.53623	-0.092	1.53499	0.11	1.5349	-0.196	1.53482	0.117	1.53493	0.227
1.53638	0.043	1.53667	-0.092	1.53649	0.11	1.53639	-0.196	1.53632	0.117	1.53646	0.227
1.53787	0.034	1.53781	-0.09	1.53799	0.128	1.53789	-0.201	1.53784	0.117	1.53795	0.22
1.53937	0.034	1.53931	-0.09	1.53949	0.128	1.53938	-0.201	1.53933	0.117	1.53944	0.22
1.54087	0.04	1.5408	-0.074	1.54099	0.14	1.54088	-0.2	1.54083	0.114	1.54094	0.219
1.54238	0.04	1.54233	-0.074	1.54249	0.14	1.5424	-0.2	1.54232	0.114	1.54243	0.219
1.54388	0.045	1.54382	-0.073	1.54399	0.128	1.54389	-0.203	1.54382	0.126	1.54396	0.211
1.54537	0.045	1.54531	-0.073	1.54549	0.128	1.54539	-0.203	1.54534	0.126	1.54545	0.211
1.54687	0.045	1.54681	-0.073	1.547	0.128	1.54688	-0.203	1.54683	0.126	1.54694	0.172
1.5484	0.04	1.5483	-0.109	1.54849	0.14	1.54838	-0.199	1.54833	0.148	1.54844	0.172
1.54989	0.04	1.54983	-0.109	1.55001	0.14	1.5499	-0.199	1.54982	0.148	1.54993	0.172
1.55138	0.061	1.55132	-0.103	1.55151	0.126	1.55139	-0.185	1.55132	0.169	1.55146	0.18
1.55288	0.061	1.55281	-0.103	1.553	0.126	1.55289	-0.185	1.55284	0.169	1.55295	0.18
1.55437	0.066	1.55431	-0.091	1.5545	0.118	1.55438	-0.176	1.55433	0.165	1.55445	0.179
1.5559	0.066	1.5558	-0.091	1.55599	0.118	1.55588	-0.176	1.55583	0.165	1.55594	0.179
1.55739	0.062	1.55733	-0.091	1.55751	0.114	1.5574	-0.177	1.55732	0.146	1.55743	0.183
1.55888	0.062	1.55882	-0.091	1.55901	0.114	1.55889	-0.177	1.55882	0.146	1.55896	0.183
1.56038	0.053	1.56031	-0.072	1.5605	0.107	1.56039	-0.197	1.56034	0.152	1.56045	0.197
1.56187	0.053	1.56181	-0.072	1.562	0.107	1.56188	-0.197	1.56183	0.152	1.56195	0.197
1.5634	0.035	1.5633	-0.072	1.56349	0.107	1.56338	-0.197	1.56333	0.152	1.56344	0.214
1.56489	0.035	1.56773	-0.109	1.56501	0.107	1.5649	-0.213	1.56482	0.156	1.56493	0.214
1.56639	0.035	1.56817	-0.109	1.56651	0.107	1.56639	-0.213	1.56632	0.156	1.56646	0.214
1.56788	0.045	1.56858	-0.109	1.568	0.129	1.56789	-0.192	1.56784	0.15	1.56795	0.219
1.56937	0.045	1.56948	-0.109	1.5695	0.129	1.56938	-0.192	1.56933	0.15	1.56945	0.219
1.5709	0.038	1.5708	-0.109	1.57099	0.158	1.57088	-0.174	1.57083	0.15	1.57094	0.223
1.57239	0.038	1.57233	-0.109	1.57251	0.158	1.5724	-0.174	1.57232	0.15	1.57243	0.223
1.57389	0.02	1.57382	-0.105	1.57401	0.162	1.57389	-0.174	1.57382	0.144	1.57396	0.231
1.57538	0.02	1.57531	-0.105	1.5755	0.162	1.57539	-0.174	1.57534	0.144	1.57545	0.231
1.57687	0.03	1.57681	-0.097	1.577	0.152	1.57688	-0.173	1.57683	0.155	1.57695	0.236
1.5784	0.03	1.5783	-0.097	1.57849	0.152	1.57838	-0.173	1.57833	0.155	1.57844	0.236
1.57989	0.058	1.57983	-0.097	1.58001	0.152	1.5799	-0.173	1.57982	0.155	1.57993	0.242
1.58139	0.058	1.58132	-0.082	1.58151	0.152	1.58139	-0.175	1.58132	0.161	1.58146	0.242
1.58288	0.053	1.58281	-0.082	1.583	0.152	1.58289	-0.175	1.58284	0.161	1.58295	0.242
1.58437	0.053	1.58747	-0.066	1.5845	0.162	1.58763	-0.168	1.58433	0.156	1.58445	0.248
1.5859	0.053	1.58844	-0.066	1.58599	0.162	1.58866	-0.168	1.58583	0.156	1.58594	0.248
1.58739	0.065	1.58917	-0.066	1.58751	0.158	1.58933	-0.168	1.58732	0.155	1.58743	0.225
1.58889	0.065	1.58952	-0.066	1.58901	0.158	1.58968	-0.168	1.58882	0.155	1.58896	0.225
1.59038	0.062	1.59031	-0.056	1.5905	0.143	1.59039	-0.179	1.59034	0.156	1.59045	0.219
1.59187	0.062	1.59181	-0.056	1.592	0.143	1.59188	-0.179	1.59184	0.156	1.59195	0.219
1.5934	0.062	1.5933	-0.064	1.59349	0.131	1.59338	-0.199	1.59333	0.148	1.59344	0.218
1.59489	0.062	1.5948	-0.064	1.59501	0.131	1.5949	-0.199	1.59482	0.148	1.59493	0.218
1.59639	0.06	1.5963	-0.064	1.59651	0.138	1.59639	-0.217	1.59632	0.148	1.59646	0.228
1.59788	0.06	1.5978	-0.083	1.598	0.138	1.59789	-0.217	1.59784	0.154	1.59795	0.228
1.59937	0.06	1.5993	-0.083	1.5995	0.138	1.59938	-0.217	1.59934	0.154	1.59945	0.228
1.6009	0.057	1.6008	-0.099	1.60099	0.133	1.60427	-0.188	1.60083	0.146	1.60094	0.218
1.60239	0.057	1.6023	-0.099	1.60251	0.133	1.60486	-0.188	1.60232	0.146	1.60243	0.218
1.60389	0.05	1.6038	-0.098	1.60401	0.129	1.60527	-0.188	1.60382	0.142	1.60396	0.215
1.60538	0.05	1.6053	-0.098	1.6055	0.129	1.60577	-0.188	1.60534	0.142	1.60545	0.215
1.60687	0.048	1.6068	-0.095	1.607	0.13	1.60688	-0.174	1.60684	0.139	1.60695	0.224
1.6084	0.048	1.6083	-0.095	1.60849	0.13	1.60838	-0.174	1.60833	0.139	1.60844	0.224
1.60989	0.056	1.6098	-0.105	1.61001	0.128	1.6099	-0.169	1.60982	0.133	1.60993	0.25
1.61139	0.056	1.6113	-0.105	1.61151	0.128	1.61139	-0.169	1.61132	0.133	1.61146	0.25
1.61288	0.054	1.6128	-0.111	1.613	0.133	1.61289	-0.171	1.61282	0.124	1.61295	0.25
1.61437	0.054	1.61432	-0.111	1.6145	0.133	1.61438	-0.171	1.61432	0.124	1.61445	0.25
1.6159	0.038	1.61582	-0.111	1.61599	0.133	1.61588	-0.171	1.61581	0.124	1.61594	0.25
1.61739	0.038	1.61731	-0.108	1.61751	0.154	1.6174	-0.176	1.61732	0.125	1.61743	0.234
1.61889	0.038	1.61881	-0.108	1.61901	0.154	1.61889	-0.176	1.61882	0.125	1.61896	0.234
1.62038	0.031	1.6203	-0.107	1.6205	0.147	1.62039	-0.181	1.62032	0.123	1.62045	0.241
1.62187	0.031	1.62182	-0.107	1.622	0.147	1.62188	-0.181	1.62182	0.123	1.62195	0.241
1.6234	0.036	1.62332	-0.106	1.62349	0.158	1.62338	-0.172	1.62331	0.13	1.62344	0.23
1.62489	0.036	1.62481	-0.106	1.62502	0.158	1.6249	-0.172	1.62482	0.13	1.62494	0.23
1.62639	0.047	1.62631	-0.113	1.62651	0.169	1.62639	-0.167	1.62632	0.143	1.62646	0.204
1.62788	0.047	1.6278	-0.113	1.628	0.169	1.62789	-0.167	1.62782	0.143	1.62795	0.204
1.62937	0.042	1.62932	-0.132	1.6295	0.18	1.62938	-0.159	1.62932	0.149	1.62945	0.2
1.6309	0.042	1.63082	-0.132	1.63099	0.18	1.63088	-0.159	1.63082	0.149	1.63094	0.2
1.63239	0.028	1.63231	-0.132	1.63252	0.15	1.6324	-0.159	1.63232	0.149	1.63244	0.205
1.63389	0.028	1.63381	-0.145	1.63401	0.15	1.63389	-0.153	1.63384	0.144	1.63396	0.205
1.63538	0.028	1.6353	-0.145	1.6355	0.15	1.63539	-0.153	1.63533	0.144	1.63545	0.205
1.63688	0.01	1.63685	-0.133	1.637	0.112	1.63688	-0.167	1.63683	0.156	1.63695	0.211
1.6384	0.01	1.63832	-0.133	1.63849	0.112	1.63838	-0.167	1.63832	0.156	1.63844	0.211
1.63989	0.031	1.63981	-0.129	1.64002	0.119	1.6399	-0.178	1.63982	0.161	1.63994	0.211
1.64139	0.031	1.64131	-0.129	1.64151	0.119	1.64139	-0.178	1.64134	0.161	1.64146	0.211
1.64288	0.048	1.6428	-0.105	1.643	0.121	1.64289	-0.186	1.64283	0.163	1.64295	0.198
1.64438	0.048	1.64432	-0.105	1.6445	0.121	1.64438	-0.186	1.64433	0.163	1.64445	0.198
1.6459	0.046	1.64582	-0.118	1.64599	0.118	1.64588	-0.194	1.64582	0.151	1.64594	0.186
1.64739	0.046	1.64731	-0.118	1.64752	0.118	1.6474	-0.194	1.64732	0.151	1.64744	0.186
1.64889	0.049	1.64881	-0.118	1.64901	0.131	1.64889	-0.181	1.64884	0.151	1.64896	0.202
1.65038	0.049	1.6503	-0.115	1.6505	0.131	1.65039	-0.181	1.65033	0.139	1.65045	0.202
1.65188	0.049	1.65182	-0.115	1.652	0.131	1.65188	-0.181	1.65183	0.139	1.65195	0.202
1.6534	0.061	1.65332	-0.111	1.65349	0.17	1.65338	-0.171	1.65332	0.153	1.65344	0.218
1.65489	0.061	1.65481	-0.111	1.65502	0.17	1.6549	-0.171	1.65482	0.153	1.65494	0.218
1.65639	0.042	1.65631	-0.131	1.65651	0.177	1.65639	-0.172	1.65634	0.166	1.65646	0.224
1.65788	0.042	1.6578	-0.131	1.658	0.177	1.65789	-0.172	1.65783	0.166	1.65795	0.224
1.65938	0.028	1.65932	-0.137	1.6595	0.181	1.65938	-0.19	1.65933	0.158	1.65945	0.221
1.6609	0.028	1.66082	-0.137	1.66099	0.181	1.66088	-0.19	1.66082	0.158	1.66094	0.221
1.66239	0.04	1.66231	-0.113	1.66252	0.172	1.6624	-0.209	1.66232	0.138	1.66244	0.208
1.66389	0.04	1.66381	-0.113	1.66401	0.172	1.6639	-0.209	1.66384	0.138	1.66396	0.208
1.66538	0.02	1.6653	-0.116	1.6655	0.154	1.66539	-0.225	1.66533	0.126	1.66545	0.199
1.66688	0.02	1.66682	-0.116	1.667	0.154	1.66688	-0.225	1.66683	0.126	1.66695	0.199
1.6684	0.02	1.66832	-0.116	1.66849	0.154	1.66838	-0.225	1.66832	0.126	1.66844	0.199
1.66989	0.005	1.66981	-0.139	1.67002	0.162	1.6699	-0.208	1.66982	0.109	1.66994	0.2
1.67139	0.005	1.6713	-0.139	1.67151	0.162	1.6714	-0.208	1.67134	0.109	1.67146	0.2
1.67288	0.007	1.6728	-0.144	1.673	0.143	1.67289	-0.195	1.67283	0.115	1.67295	0.22
1.67438	0.007	1.6743	-0.144	1.6745	0.143	1.67438	-0.195	1.67433	0.115	1.67445	0.22
1.6759	0.022	1.6758	-0.131	1.67599	0.12	1.67588	-0.171	1.67582	0.127	1.67594	0.223
1.67739	0.022	1.67731	-0.131	1.67749	0.12	1.67738	-0.171	1.67732	0.127	1.67744	0.223
1.67889	0.035	1.6788	-0.125	1.67899	0.141	1.67887	-0.168	1.67884	0.133	1.67896	0.224
1.68038	0.035	1.6803	-0.125	1.68049	0.141	1.68037	-0.168	1.68033	0.133	1.68045	0.224
1.68188	0.033	1.6818	-0.115	1.68199	0.163	1.68188	-0.173	1.68183	0.136	1.68195	0.214
1.6834	0.033	1.68331	-0.115	1.68349	0.163	1.68338	-0.173	1.68332	0.136	1.68344	0.214
1.68489	0.033	1.68481	-0.115	1.68499	0.163	1.68488	-0.173	1.68482	0.136	1.68494	0.213
1.68639	0.034	1.6863	-0.113	1.68649	0.173	1.68637	-0.176	1.68634	0.163	1.68646	0.213
1.68788	0.034	1.68782	-0.113	1.68799	0.173	1.68787	-0.176	1.68784	0.163	1.68795	0.213
1.68938	0.03	1.68932	-0.128	1.68949	0.164	1.68938	-0.174	1.68933	0.158	1.68945	0.206
1.6909	0.03	1.69081	-0.128	1.69099	0.164	1.69088	-0.174	1.69082	0.158	1.69094	0.206
1.69239	0.038	1.69231	-0.143	1.69249	0.164	1.69238	-0.167	1.69232	0.15	1.69244	0.195
1.69389	0.038	1.6938	-0.143	1.69399	0.164	1.6939	-0.167	1.69384	0.15	1.69396	0.195
1.69538	0.041	1.69532	-0.149	1.69549	0.173	1.69539	-0.175	1.69534	0.15	1.69545	0.199
1.69688	0.041	1.69682	-0.149	1.69701	0.173	1.69688	-0.175	1.69683	0.15	1.69695	0.199
1.6984	0.031	1.69831	-0.131	1.69851	0.163	1.69838	-0.187	1.69832	0.146	1.69844	0.198
1.69989	0.031	1.69981	-0.131	1.7	0.163	1.6999	-0.187	1.69982	0.146	1.69994	0.198
1.70139	0.047	1.7013	-0.131	1.7015	0.163	1.7014	-0.187	1.70134	0.146	1.70146	0.192
1.70288	0.047	1.70282	-0.111	1.70299	0.16	1.70289	-0.178	1.70284	0.144	1.70295	0.192
1.70438	0.047	1.70432	-0.111	1.70451	0.16	1.70438	-0.178	1.70433	0.144	1.70445	0.192
1.7059	0.057	1.70581	-0.109	1.70601	0.142	1.70588	-0.161	1.70582	0.137	1.70917	0.215
1.70739	0.057	1.70731	-0.109	1.7075	0.142	1.7074	-0.161	1.70732	0.137	1.70981	0.215
1.70889	0.049	1.7088	-0.115	1.709	0.145	1.7089	-0.161	1.70884	0.136	1.71022	0.215
1.71038	0.049	1.71032	-0.115	1.71049	0.145	1.71039	-0.161	1.71034	0.136	1.71066	0.215
1.71188	0.038	1.71182	-0.122	1.71201	0.141	1.71188	-0.158	1.71183	0.136	1.71195	0.221
1.7134	0.038	1.71331	-0.122	1.71351	0.141	1.71338	-0.158	1.71332	0.136	1.71344	0.221
1.71489	0.047	1.71481	-0.139	1.715	0.139	1.7149	-0.174	1.71482	0.145	1.71494	0.24
1.71639	0.047	1.7163	-0.139	1.7165	0.139	1.7164	-0.174	1.71634	0.145	1.71646	0.24
1.71788	0.051	1.71782	-0.138	1.71799	0.141	1.71789	-0.187	1.71784	0.131	1.71795	0.234
1.71938	0.051	1.71932	-0.138	1.71951	0.141	1.71938	-0.187	1.71933	0.131	1.71945	0.234
1.7209	0.051	1.72081	-0.138	1.72101	0.141	1.72088	-0.187	1.72082	0.131	1.72094	0.234
1.72239	0.036	1.72231	-0.131	1.7225	0.13	1.72551	-0.182	1.72232	0.113	1.72244	0.22
1.72389	0.036	1.7238	-0.131	1.724	0.13	1.72586	-0.182	1.72384	0.113	1.72396	0.22
1.72538	0.035	1.72532	-0.11	1.72549	0.136	1.72621	-0.182	1.72534	0.12	1.72545	0.211
1.72688	0.035	1.72682	-0.11	1.72701	0.136	1.72718	-0.182	1.72683	0.12	1.72695	0.211
1.7284	0.016	1.72831	-0.113	1.72851	0.142	1.72838	-0.179	1.72832	0.124	1.72844	0.216
1.72989	0.016	1.72981	-0.113	1.73	0.142	1.7299	-0.179	1.72982	0.124	1.72994	0.216
1.73139	0.011	1.7313	-0.121	1.7315	0.159	1.7314	-0.186	1.73134	0.129	1.73146	0.241
1.73288	0.011	1.73282	-0.121	1.73299	0.159	1.73289	-0.186	1.73284	0.129	1.73295	0.241
1.73438	0.007	1.73432	-0.121	1.73451	0.167	1.73438	-0.199	1.73433	0.139	1.73445	0.244
1.7359	0.007	1.73581	-0.1	1.73601	0.167	1.73588	-0.199	1.73582	0.139	1.73594	0.244
1.73739	0.007	1.73731	-0.1	1.7375	0.167	1.7374	-0.199	1.73732	0.139	1.73744	0.244
1.73889	0.034	1.7388	-0.105	1.739	0.171	1.7389	-0.197	1.73884	0.143	1.73896	0.23
1.74038	0.034	1.74032	-0.105	1.74049	0.171	1.74039	-0.197	1.74034	0.143	1.74046	0.23
1.74188	0.038	1.74182	-0.109	1.74201	0.17	1.74188	-0.2	1.74183	0.149	1.74195	0.238
1.7434	0.038	1.74331	-0.109	1.74351	0.17	1.74338	-0.2	1.74332	0.149	1.74344	0.238
1.7449	0.044	1.74481	-0.12	1.745	0.162	1.7449	-0.186	1.74482	0.157	1.74494	0.239
1.74639	0.044	1.7463	-0.12	1.7465	0.162	1.7464	-0.186	1.74634	0.157	1.74646	0.239
1.74788	0.039	1.7478	-0.134	1.74799	0.175	1.74789	-0.184	1.74784	0.176	1.74796	0.22
1.74938	0.039	1.7493	-0.134	1.74951	0.175	1.74938	-0.184	1.74933	0.176	1.74945	0.22
1.7509	0.033	1.75081	-0.138	1.75101	0.167	1.75088	-0.19	1.75082	0.182	1.75094	0.205
1.7524	0.033	1.75231	-0.138	1.7525	0.167	1.7524	-0.19	1.75232	0.182	1.75244	0.205
1.75389	0.026	1.7538	-0.138	1.75399	0.167	1.7539	-0.19	1.75384	0.182	1.75396	0.208
1.75538	0.026	1.7553	-0.141	1.75549	0.173	1.75539	-0.192	1.75534	0.172	1.75546	0.208
1.75688	0.026	1.7568	-0.141	1.75699	0.173	1.75688	-0.192	1.75683	0.172	1.75695	0.208
1.7584	0.035	1.75833	-0.133	1.75849	0.174	1.75838	-0.19	1.75832	0.171	1.75844	0.21
1.7599	0.035	1.75982	-0.133	1.76	0.174	1.7599	-0.19	1.75982	0.171	1.75994	0.21
1.76139	0.044	1.76132	-0.124	1.76149	0.175	1.7614	-0.206	1.76134	0.168	1.76146	0.207
1.76288	0.044	1.76281	-0.124	1.76299	0.175	1.76289	-0.206	1.76282	0.168	1.76296	0.207
1.76438	0.054	1.7643	-0.122	1.76451	0.175	1.76438	-0.22	1.76432	0.156	1.76445	0.206
1.7659	0.054	1.76583	-0.122	1.76601	0.175	1.76588	-0.22	1.76582	0.156	1.76594	0.206
1.7674	0.045	1.76732	-0.142	1.7675	0.187	1.7674	-0.217	1.76732	0.141	1.76744	0.199
1.76889	0.045	1.76882	-0.142	1.769	0.187	1.7689	-0.217	1.76882	0.141	1.76896	0.199
1.77038	0.023	1.77031	-0.155	1.77049	0.192	1.77039	-0.218	1.77032	0.141	1.77046	0.198
1.77188	0.023	1.7718	-0.155	1.77201	0.192	1.77188	-0.218	1.77182	0.131	1.77195	0.198
1.7734	0.023	1.77333	-0.155	1.77351	0.192	1.77338	-0.218	1.77332	0.131	1.77344	0.198
1.7749	0.015	1.77482	-0.153	1.775	0.185	1.7749	-0.221	1.77482	0.131	1.77796	0.195
1.77639	0.015	1.77632	-0.153	1.7765	0.185	1.7764	-0.221	1.77632	0.131	1.7784	0.195
1.77788	0.011	1.77781	-0.159	1.77799	0.197	1.77789	-0.213	1.77782	0.117	1.77886	0.195
1.77938	0.011	1.7793	-0.159	1.77951	0.197	1.77939	-0.213	1.77932	0.117	1.77977	0.195
1.7809	0.025	1.78083	-0.159	1.78101	0.196	1.78088	-0.201	1.78082	0.125	1.78094	0.193
1.7824	0.025	1.78232	-0.159	1.7825	0.196	1.7824	-0.201	1.78232	0.125	1.78244	0.193
1.78389	0.054	1.78382	-0.153	1.784	0.173	1.7839	-0.191	1.78384	0.141	1.78396	0.207
1.78538	0.054	1.78531	-0.153	1.78549	0.173	1.78539	-0.191	1.78534	0.141	1.78546	0.207
1.78688	0.043	1.7868	-0.153	1.78701	0.17	1.78689	-0.196	1.78683	0.141	1.78695	0.209
1.7884	0.043	1.78833	-0.122	1.78851	0.17	1.78838	-0.196	1.78833	0.147	1.78844	0.209
1.7899	0.043	1.78982	-0.122	1.79	0.17	1.7899	-0.196	1.78982	0.147	1.78994	0.209
1.79139	0.014	1.79132	-0.101	1.7915	0.169	1.7914	-0.207	1.79134	0.146	1.79146	0.207
1.79288	0.014	1.79281	-0.101	1.79299	0.169	1.79289	-0.207	1.79284	0.146	1.79296	0.207
1.79438	0	1.7943	-0.089	1.79451	0.169	1.79439	-0.208	1.79433	0.15	1.79445	0.204
1.7959	0	1.79583	-0.089	1.79601	0.169	1.79588	-0.208	1.79583	0.15	1.79594	0.204
1.7974	-0.002	1.79732	-0.099	1.7975	0.159	1.7974	-0.199	1.79732	0.163	1.79744	0.211
1.79889	-0.002	1.79882	-0.099	1.799	0.159	1.7989	-0.199	1.79884	0.163	1.79896	0.211
1.80038	-0.008	1.80031	-0.107	1.80049	0.166	1.80039	-0.208	1.80034	0.166	1.80046	0.242
1.80188	-0.008	1.8018	-0.107	1.80202	0.166	1.80189	-0.208	1.80183	0.166	1.80195	0.242
1.8034	0.004	1.80333	-0.126	1.80351	0.169	1.80338	-0.21	1.80333	0.172	1.80344	0.236
1.8049	0.004	1.80482	-0.126	1.805	0.169	1.8049	-0.21	1.80482	0.172	1.80494	0.236
1.80639	0.004	1.80632	-0.126	1.8065	0.169	1.8064	-0.21	1.80634	0.172	1.80646	0.233
1.80788	0.009	1.80781	-0.106	1.80799	0.173	1.80789	-0.199	1.80784	0.173	1.80796	0.233
1.80938	0.009	1.80931	-0.106	1.80952	0.173	1.80939	-0.199	1.80933	0.173	1.80945	0.233
1.8109	0.026	1.81083	-0.113	1.81101	0.178	1.81088	-0.189	1.81083	0.179	1.81094	0.224
1.8124	0.026	1.81232	-0.113	1.8125	0.178	1.8124	-0.189	1.81232	0.179	1.81244	0.224
1.81389	0.031	1.81382	-0.103	1.814	0.19	1.8139	-0.18	1.81384	0.182	1.81396	0.216
1.81538	0.031	1.81531	-0.103	1.81549	0.19	1.81539	-0.18	1.81534	0.182	1.81546	0.216
1.81688	0.033	1.81681	-0.079	1.81702	0.192	1.81689	-0.188	1.81683	0.182	1.81695	0.209
1.8184	0.033	1.81833	-0.079	1.81851	0.192	1.81838	-0.188	1.81833	0.182	1.81844	0.209
1.8199	0.036	1.81982	-0.103	1.82	0.198	1.8199	-0.195	1.81982	0.173	1.81994	0.205
1.82139	0.036	1.82132	-0.103	1.8215	0.198	1.8214	-0.195	1.82134	0.173	1.82146	0.205
1.82289	0.038	1.82281	-0.103	1.82299	0.198	1.82289	-0.195	1.82284	0.173	1.82296	0.213
1.82438	0.038	1.82431	-0.119	1.82452	0.211	1.82439	-0.185	1.82433	0.166	1.82445	0.213
1.8259	0.038	1.82583	-0.119	1.826	0.211	1.82588	-0.185	1.82583	0.166	1.82595	0.213
1.8274	0.048	1.82732	-0.133	1.8275	0.199	1.8274	-0.196	1.82732	0.161	1.82744	0.207
1.82888	0.048	1.82882	-0.133	1.82899	0.199	1.8289	-0.196	1.82884	0.161	1.82896	0.207
1.83038	0.058	1.83031	-0.141	1.83049	0.196	1.83039	-0.195	1.83034	0.156	1.83046	0.217
1.83188	0.058	1.83181	-0.141	1.83199	0.196	1.83189	-0.195	1.83183	0.156	1.83195	0.217
1.83338	0.056	1.83333	-0.148	1.8335	0.2	1.83338	-0.178	1.83333	0.142	1.83345	0.23
1.83488	0.056	1.83482	-0.148	1.835	0.2	1.8349	-0.178	1.83482	0.142	1.83494	0.23
1.83638	0.04	1.83632	-0.128	1.83649	0.192	1.8364	-0.164	1.83634	0.132	1.83646	0.236
1.83788	0.04	1.83781	-0.128	1.83799	0.192	1.83789	-0.164	1.83784	0.132	1.83796	0.236
1.83938	0.018	1.83931	-0.128	1.83949	0.192	1.83939	-0.164	1.83932	0.132	1.83945	0.234
1.84088	0.018	1.84083	-0.125	1.84101	0.187	1.84088	-0.154	1.84082	0.132	1.84095	0.234
1.8424	0.018	1.84232	-0.125	1.8425	0.187	1.8424	-0.154	1.84232	0.132	1.84244	0.234
1.8439	0.017	1.84382	-0.136	1.844	0.182	1.8439	-0.176	1.84382	0.135	1.84396	0.219
1.84539	0.017	1.84531	-0.136	1.84549	0.182	1.84539	-0.176	1.84532	0.135	1.84546	0.219
1.84689	0.007	1.84681	-0.151	1.84702	0.186	1.84689	-0.185	1.84682	0.144	1.84695	0.208
1.84838	0.007	1.84833	-0.151	1.84851	0.186	1.84838	-0.185	1.84832	0.144	1.84845	0.208
1.8499	0.011	1.84982	-0.156	1.85	0.196	1.8499	-0.181	1.84982	0.139	1.84994	0.214
1.8514	0.011	1.85132	-0.156	1.8515	0.196	1.8514	-0.181	1.85132	0.139	1.85146	0.214
1.85289	0.028	1.85281	-0.163	1.85299	0.194	1.85289	-0.196	1.85283	0.133	1.85296	0.215
1.85439	0.028	1.85431	-0.163	1.85452	0.194	1.85439	-0.196	1.85432	0.133	1.85445	0.215
1.85588	0.052	1.85583	-0.159	1.85601	0.206	1.85588	-0.197	1.85582	0.133	1.85595	0.221
1.8574	0.052	1.85732	-0.159	1.8575	0.206	1.8574	-0.197	1.85734	0.126	1.85744	0.221
1.8589	0.052	1.85882	-0.159	1.859	0.206	1.8589	-0.197	1.85884	0.126	1.85896	0.22
1.86039	0.036	1.86318	-0.155	1.86049	0.192	1.86039	-0.188	1.86033	0.121	1.86046	0.22
1.86189	0.036	1.86421	-0.155	1.86202	0.192	1.86189	-0.188	1.86182	0.121	1.86195	0.22
1.86338	0.031	1.86485	-0.155	1.86351	0.172	1.86338	-0.189	1.86332	0.127	1.86345	0.215
1.8649	0.031	1.86559	-0.155	1.865	0.172	1.8649	-0.189	1.86484	0.127	1.86494	0.215
1.8664	0.024	1.86632	-0.159	1.8665	0.162	1.8664	-0.192	1.86634	0.139	1.86646	0.214
1.86789	0.024	1.86781	-0.159	1.86799	0.162	1.86789	-0.192	1.86783	0.139	1.86796	0.214
1.86939	0.032	1.86931	-0.143	1.86952	0.164	1.86939	-0.2	1.86933	0.144	1.86945	0.215
1.87088	0.032	1.87083	-0.143	1.87101	0.164	1.87088	-0.2	1.87082	0.144	1.87095	0.215
1.8724	0.035	1.87232	-0.128	1.8725	0.182	1.8724	-0.193	1.87234	0.153	1.87244	0.219
1.8739	0.035	1.87382	-0.128	1.874	0.182	1.8739	-0.193	1.87384	0.153	1.87396	0.219
1.87539	0.036	1.87531	-0.128	1.87549	0.182	1.87539	-0.193	1.87533	0.153	1.87546	0.216
1.87689	0.036	1.87681	-0.112	1.87702	0.182	1.87689	-0.18	1.87683	0.153	1.87695	0.216
1.87838	0.036	1.87833	-0.112	1.87851	0.182	1.87838	-0.18	1.87832	0.153	1.87845	0.216
1.87991	0.046	1.87982	-0.117	1.88	0.181	1.8799	-0.172	1.87984	0.161	1.87994	0.229
1.8814	0.046	1.88132	-0.117	1.8815	0.181	1.8814	-0.172	1.88134	0.161	1.88146	0.229
1.88289	0.052	1.88281	-0.118	1.88299	0.183	1.88289	-0.173	1.88283	0.17	1.88296	0.224
1.88439	0.052	1.88431	-0.118	1.88452	0.183	1.88439	-0.173	1.88433	0.17	1.88445	0.224
1.88588	0.055	1.88583	-0.105	1.88601	0.186	1.88588	-0.172	1.88582	0.168	1.88595	0.234
1.88741	0.055	1.88732	-0.105	1.8875	0.186	1.88741	-0.172	1.88734	0.168	1.88744	0.234
1.8889	0.055	1.88882	-0.118	1.889	0.164	1.8889	-0.174	1.88884	0.15	1.88896	0.237
1.89039	0.055	1.89031	-0.118	1.89049	0.164	1.89039	-0.174	1.89033	0.15	1.89046	0.237
1.89189	0.055	1.89181	-0.118	1.89202	0.164	1.89189	-0.174	1.89183	0.15	1.89195	0.231
1.89338	0.035	1.89333	-0.115	1.89351	0.155	1.89338	-0.176	1.89332	0.155	1.89345	0.231
1.89491	0.035	1.89482	-0.115	1.895	0.155	1.89491	-0.176	1.89484	0.155	1.89494	0.231
1.8964	0.022	1.89632	-0.099	1.8965	0.161	1.8964	-0.157	1.89634	0.167	1.89646	0.206
1.89789	0.022	1.89781	-0.099	1.89799	0.161	1.89789	-0.157	1.89783	0.167	1.89796	0.206
1.89939	0.028	1.89931	-0.099	1.89952	0.164	1.89939	-0.164	1.89933	0.165	1.89945	0.205
1.90088	0.028	1.90083	-0.099	1.90101	0.164	1.90088	-0.164	1.90082	0.165	1.90095	0.205
1.90238	0.041	1.90232	-0.119	1.90251	0.171	1.90241	-0.185	1.90234	0.17	1.90244	0.216
1.90389	0.041	1.90382	-0.119	1.904	0.171	1.9039	-0.185	1.90384	0.17	1.90396	0.216
1.90538	0.037	1.90531	-0.142	1.90549	0.186	1.90539	-0.195	1.90533	0.162	1.90546	0.23
1.90688	0.037	1.90681	-0.142	1.90702	0.186	1.90689	-0.195	1.90683	0.162	1.90695	0.23
1.90838	0.033	1.90833	-0.142	1.90851	0.196	1.90838	-0.195	1.90832	0.162	1.90845	0.222
1.90988	0.033	1.90982	-0.131	1.91001	0.196	1.90991	-0.205	1.90984	0.138	1.90994	0.222
1.91138	0.033	1.91132	-0.131	1.9115	0.196	1.9114	-0.205	1.91134	0.138	1.91146	0.222
1.91288	0.015	1.91281	-0.131	1.91299	0.198	1.91565	-0.182	1.91282	0.127	1.91296	0.242
1.91438	0.015	1.91431	-0.131	1.91452	0.198	1.91659	-0.182	1.91433	0.127	1.91445	0.242
1.91588	0.021	1.91583	-0.13	1.91601	0.199	1.9177	-0.182	1.91582	0.134	1.91595	0.228
1.9174	0.021	1.91732	-0.13	1.91751	0.199	1.91846	-0.18	1.91732	0.134	1.91744	0.228
1.91889	0.026	1.91882	-0.134	1.919	0.188	1.9189	-0.18	1.91882	0.149	1.91896	0.207
1.92039	0.026	1.92031	-0.134	1.92049	0.188	1.92039	-0.18	1.92032	0.149	1.92046	0.207
1.92188	0.023	1.92181	-0.135	1.92202	0.19	1.92189	-0.184	1.92183	0.15	1.92195	0.217
1.9234	0.023	1.92333	-0.135	1.92351	0.19	1.92338	-0.184	1.92332	0.15	1.92345	0.217
1.9249	0.02	1.92483	-0.12	1.92501	0.18	1.92491	-0.183	1.92482	0.15	1.92494	0.22
1.92639	0.02	1.92632	-0.12	1.9265	0.18	1.9264	-0.183	1.92632	0.156	1.92646	0.22
1.92789	0.02	1.92781	-0.12	1.92799	0.18	1.92789	-0.183	1.92783	0.156	1.92796	0.235
1.92938	0.015	1.92931	-0.115	1.92952	0.165	1.92939	-0.191	1.92933	0.158	1.92945	0.235
1.9309	0.015	1.93083	-0.115	1.93101	0.165	1.93088	-0.191	1.93082	0.158	1.93095	0.235
1.9324	0.021	1.93233	-0.115	1.93251	0.172	1.93241	-0.191	1.93234	0.154	1.93244	0.226
1.93389	0.021	1.93382	-0.115	1.934	0.172	1.9339	-0.191	1.93384	0.154	1.93397	0.226
1.93539	0.029	1.93531	-0.112	1.93549	0.181	1.93539	-0.197	1.93533	0.152	1.93546	0.224
1.93688	0.029	1.93681	-0.112	1.93702	0.181	1.93689	-0.197	1.93683	0.152	1.93695	0.224
1.9384	0.019	1.93833	-0.102	1.93851	0.184	1.93838	-0.181	1.93832	0.151	1.93845	0.225
1.9399	0.019	1.93983	-0.102	1.94001	0.184	1.93991	-0.181	1.93984	0.151	1.93994	0.225
1.94139	0.02	1.94132	-0.094	1.9415	0.187	1.9414	-0.19	1.94134	0.14	1.94147	0.216
1.94289	0.02	1.94281	-0.094	1.94299	0.187	1.94289	-0.19	1.94283	0.14	1.94296	0.216
1.94438	0.02	1.94431	-0.094	1.94452	0.187	1.94439	-0.19	1.94433	0.14	1.94445	0.216
1.9459	0.011	1.94583	-0.091	1.94601	0.189	1.94588	-0.181	1.94582	0.124	1.94595	0.221
1.9474	0.011	1.94733	-0.091	1.94751	0.189	1.94741	-0.181	1.94734	0.124	1.94744	0.221
1.94889	0.021	1.94882	-0.089	1.949	0.181	1.9489	-0.169	1.94884	0.135	1.95166	0.199
1.95039	0.021	1.95031	-0.089	1.95049	0.181	1.95039	-0.169	1.95033	0.135	1.95204	0.199
1.95188	0.028	1.95181	-0.091	1.95202	0.201	1.95189	-0.178	1.95183	0.139	1.95313	0.199
1.9534	0.028	1.95333	-0.091	1.95351	0.201	1.95338	-0.178	1.95332	0.139	1.95371	0.199
1.9549	0.044	1.95483	-0.099	1.95501	0.199	1.95491	-0.176	1.95484	0.148	1.95494	0.215
1.95639	0.044	1.95632	-0.099	1.9565	0.199	1.9564	-0.176	1.95634	0.148	1.95647	0.215
1.95789	0.051	1.95781	-0.099	1.95799	0.201	1.95789	-0.17	1.95783	0.149	1.95796	0.232
1.95938	0.051	1.95931	-0.099	1.95952	0.201	1.95939	-0.17	1.95933	0.149	1.95945	0.232
1.9609	0.048	1.96083	-0.099	1.96101	0.201	1.96088	-0.17	1.96082	0.149	1.96095	0.25
1.9624	0.048	1.96233	-0.096	1.96251	0.206	1.96241	-0.17	1.96234	0.136	1.96244	0.25
1.96389	0.048	1.96382	-0.096	1.964	0.206	1.9639	-0.17	1.96384	0.136	1.96397	0.25
1.96539	0.062	1.96531	-0.096	1.96549	0.198	1.96539	-0.177	1.96533	0.132	1.96546	0.253
1.96688	0.062	1.96681	-0.096	1.96702	0.198	1.96689	-0.177	1.96683	0.132	1.96695	0.253
1.96841	0.077	1.96833	-0.085	1.96851	0.188	1.96838	-0.182	1.96832	0.149	1.96845	0.245
1.9699	0.077	1.96983	-0.085	1.97001	0.188	1.96991	-0.182	1.96984	0.149	1.96994	0.245
1.97139	0.07	1.97132	-0.083	1.9715	0.175	1.9714	-0.178	1.97134	0.152	1.97147	0.244
1.97289	0.07	1.97281	-0.083	1.973	0.175	1.9729	-0.178	1.97283	0.152	1.97296	0.244
1.97438	0.063	1.97431	-0.09	1.97452	0.198	1.97439	-0.182	1.97433	0.139	1.97445	0.25
1.97591	0.063	1.97583	-0.09	1.97601	0.198	1.97588	-0.182	1.97582	0.139	1.97595	0.25
1.9774	0.054	1.97733	-0.079	1.97751	0.198	1.97741	-0.174	1.97734	0.139	1.97744	0.242
1.97889	0.054	1.97882	-0.079	1.979	0.216	1.9789	-0.174	1.97884	0.127	1.97897	0.242
1.98039	0.054	1.98031	-0.079	1.9805	0.216	1.9804	-0.174	1.98033	0.127	1.98046	0.225
1.98188	0.048	1.98181	-0.058	1.98202	0.212	1.98189	-0.161	1.98183	0.152	1.98195	0.225
1.98341	0.048	1.98333	-0.058	1.98351	0.212	1.98338	-0.161	1.98332	0.152	1.98345	0.225
1.9849	0.035	1.98483	-0.087	1.98501	0.195	1.98491	-0.164	1.98484	0.163	1.98494	0.232
1.98639	0.035	1.98632	-0.087	1.9865	0.195	1.9864	-0.164	1.98634	0.163	1.98647	0.232
1.98789	0.02	1.98781	-0.087	1.988	0.201	1.9879	-0.173	1.98783	0.157	1.98796	0.23
1.98938	0.02	1.98931	-0.087	1.98952	0.201	1.98939	-0.173	1.98933	0.157	1.98945	0.23
1.99091	0.017	1.99083	-0.083	1.99101	0.204	1.99088	-0.179	1.99082	0.15	1.99095	0.226
1.9924	0.017	1.99233	-0.083	1.99251	0.204	1.99241	-0.179	1.99234	0.15	1.99244	0.226
1.99389	0.009	1.99382	-0.085	1.994	0.222	1.9939	-0.179	1.99384	0.15	1.99397	0.229
1.99539	0.009	1.99531	-0.085	1.9955	0.222	1.9954	-0.179	1.99533	0.146	1.99546	0.229
1.99732	0.022	1.99704	-0.108	1.99734	0.221	1.99724	-0.184	1.99733	0.14	1.99728	0.241
1.99917	0.022	1.99909	-0.108	1.99925	0.221	1.99915	-0.184	1.99926	0.14	1.99924	0.241
1.99917	0.022	1.99909	-0.108	1.99925	0.221	1.99915	-0.184	1.99926	0.14	1.99924	0.241
1.99917	0.022	1.99909	-0.108	1.99925	0.221	1.99915	-0.184	1.99926	0.14	1.99924	0.241
1.99917	0.022	1.99909	-0.108	1.99925	0.221	1.99915	-0.184	1.99926	0.14	1.99924	0.241
1.99917	0.022	1.99909	-0.108	1.99925	0.221	1.99915	-0.184	1.99926	0.14	1.99924	0.241
1.99917	0.007	1.99909	0.005	1.99925	-0.014	1.99915	0.052	1.99926	0.003	1.99924	-0.048
2.00063	0.006	2.00065	0.011	2.00068	-0.006	2.00064	0.061	2.00075	0.023	2.00079	-0.036
2.00063	0.006	2.00065	0.011	2.0013	-0.006	2.00064	0.061	2.00075	0.023	2.00079	-0.036
2.00139	0.006	2.0015	0.011	2.00171	-0.006	2.00137	0.061	2.0016	0.023	2.00164	-0.036
2.00236	0.006	2.0024	0.011	2.00261	-0.006	2.0024	0.061	2.00275	0.023	2.00267	-0.024
2.00309	-0.011	2.00317	0.004	2.00326	0.003	2.00304	0.046	2.00339	0.032	2.00337	-0.024
2.00429	-0.011	2.00416	0.004	2.00437	0.003	2.00421	0.046	2.00442	0.032	2.00425	-0.024
2.00579	-0.011	2.00566	0.004	2.00587	0.003	2.00571	0.046	2.00591	0.032	2.00577	-0.024
2.00728	-0.025	2.00715	-0.018	2.00736	0.013	2.0072	0.035	2.0074	0.035	2.00727	-0.006
2.00878	-0.025	2.00865	-0.018	2.00888	0.013	2.0087	0.035	2.0089	0.035	2.00876	-0.006
2.0103	-0.026	2.01017	-0.028	2.01038	0.021	2.01019	0.042	2.01039	0.028	2.01026	-0.002
2.01179	-0.026	2.01166	-0.028	2.01187	0.021	2.01171	0.042	2.01192	0.028	2.01175	-0.002
2.01329	-0.031	2.01316	-0.025	2.01337	0.022	2.01321	0.048	2.01341	0.035	2.01327	0.004
2.01478	-0.031	2.01465	-0.025	2.01486	0.022	2.0147	0.048	2.0149	0.035	2.01477	0.004
2.01628	-0.027	2.01615	-0.015	2.01638	0.023	2.0162	0.038	2.0164	0.04	2.01626	0.012
2.0178	-0.027	2.01767	-0.015	2.01788	0.023	2.01769	0.038	2.01789	0.04	2.01776	0.012
2.01929	-0.034	2.01916	-0.015	2.01937	0.023	2.01921	0.024	2.01942	0.04	2.01925	-0.005
2.02079	-0.034	2.02066	-0.025	2.02087	0.027	2.02071	0.024	2.02091	0.027	2.02077	-0.005
2.02228	-0.034	2.02215	-0.025	2.02236	0.027	2.0222	0.024	2.0224	0.027	2.02227	-0.005
2.02378	-0.019	2.02365	-0.002	2.02388	0.034	2.0237	0.007	2.0239	0.042	2.02376	-0.023
2.0253	-0.019	2.02517	-0.002	2.02538	0.034	2.02519	0.007	2.02539	0.042	2.02526	-0.023
2.02679	-0.035	2.02666	-0.003	2.02687	0.026	2.02671	0.018	2.02692	0.024	2.02675	-0.007
2.02829	-0.035	2.02816	-0.003	2.02837	0.026	2.02821	0.018	2.02841	0.024	2.02827	-0.007
2.02978	-0.041	2.02965	-0.004	2.02986	0.022	2.0297	0.015	2.0299	0.03	2.02977	-0.011
2.03128	-0.041	2.03115	-0.004	2.03138	0.022	2.0312	0.015	2.0314	0.03	2.03126	-0.011
2.0328	-0.04	2.03267	-0.003	2.03288	0.019	2.03269	0.008	2.03289	0.033	2.03276	-0.025
2.0343	-0.04	2.03416	-0.003	2.03437	0.019	2.03421	0.008	2.03442	0.033	2.03425	-0.025
2.03579	-0.049	2.03566	-0.008	2.03587	0.016	2.03571	0.012	2.03591	0.033	2.03577	-0.026
2.03728	-0.049	2.03715	-0.008	2.03736	0.016	2.0372	0.012	2.0374	0.028	2.03727	-0.026
2.03878	-0.049	2.03865	-0.008	2.03888	0.016	2.0387	0.012	2.0389	0.028	2.03876	-0.026
2.0403	-0.015	2.04017	-0.029	2.04038	0	2.04019	0.006	2.04039	0.032	2.04026	-0.022
2.0418	-0.015	2.04166	-0.029	2.04187	0	2.04169	0.006	2.04192	0.032	2.04175	-0.022
2.04328	-0.023	2.04316	-0.02	2.04337	-0.005	2.04319	0.013	2.04341	0.033	2.04327	0.002
2.04478	-0.023	2.04465	-0.02	2.04486	-0.005	2.04469	0.013	2.0449	0.033	2.04477	0.002
2.04628	-0.024	2.04615	-0.004	2.04638	0	2.04619	0.015	2.0464	0.038	2.04626	0
2.04778	-0.024	2.04767	-0.004	2.04788	0	2.04769	0.015	2.04789	0.038	2.04776	0
2.04928	-0.031	2.04916	0.008	2.04937	-0.004	2.04919	0.018	2.04942	0.043	2.04925	-0.015
2.05078	-0.031	2.05066	0.008	2.05087	-0.004	2.05069	0.018	2.05091	0.043	2.05077	-0.015
2.05228	-0.048	2.05215	0.009	2.05236	-0.004	2.05219	0.026	2.05241	0.033	2.05227	-0.018
2.05378	-0.048	2.05365	0.009	2.05388	-0.004	2.05369	0.026	2.0539	0.033	2.05376	-0.018
2.05528	-0.048	2.05517	0.009	2.05538	-0.004	2.05521	0.026	2.05539	0.033	2.05526	-0.006
2.05679	-0.043	2.05666	0.014	2.05687	-0.004	2.0567	0.027	2.05692	0.01	2.05675	-0.006
2.05829	-0.043	2.05816	0.014	2.05837	-0.004	2.05819	0.027	2.05841	0.01	2.05827	-0.006
2.05978	-0.02	2.05965	0.003	2.05986	-0.005	2.05969	0.019	2.05991	0.007	2.05977	0.004
2.06128	-0.02	2.06115	0.003	2.06139	-0.005	2.06121	0.019	2.0614	0.007	2.06126	0.004
2.0628	-0.008	2.06267	-0.002	2.06288	-0.003	2.06271	0.046	2.06289	0.007	2.06276	0
2.0643	-0.008	2.06416	-0.002	2.06437	-0.003	2.0642	0.046	2.06442	0.007	2.06425	0
2.06579	0.004	2.06566	-0.012	2.06587	0.005	2.06569	0.05	2.06591	0.02	2.06577	-0.008
2.06728	0.004	2.06715	-0.012	2.06736	0.005	2.06719	0.05	2.06741	0.02	2.06727	-0.008
2.06878	0.004	2.06865	-0.012	2.06889	-0.003	2.06871	0.038	2.0689	0.023	2.06876	-0.018
2.0703	0.004	2.07017	-0.012	2.07038	-0.003	2.07021	0.038	2.07039	0.023	2.07026	-0.018
2.0718	0	2.07166	-0.012	2.07187	-0.003	2.0717	0.038	2.07192	0.023	2.07175	-0.021
2.07329	0	2.07316	-0.005	2.07337	0.003	2.07319	0.02	2.07341	0.028	2.07327	-0.021
2.07478	0	2.07465	-0.005	2.07486	0.003	2.07469	0.02	2.07491	0.028	2.07477	-0.021
2.07628	-0.018	2.07615	-0.006	2.0797	0.017	2.07621	0.01	2.0764	0.029	2.07626	-0.028
2.0778	-0.018	2.07767	-0.006	2.08043	0.017	2.07771	0.01	2.07789	0.029	2.07776	-0.028
2.0793	-0.029	2.07916	-0.007	2.0811	0.017	2.0792	0.015	2.07942	0.039	2.07925	-0.021
2.08079	-0.029	2.08066	-0.007	2.08157	0.017	2.08069	0.015	2.08091	0.039	2.08077	-0.021
2.08228	-0.026	2.08215	0	2.08236	0.02	2.08219	0.022	2.08241	0.018	2.08227	-0.034
2.08378	-0.026	2.08365	0	2.08389	0.02	2.08371	0.022	2.0839	0.018	2.08376	-0.034
2.0853	-0.028	2.08517	-0.004	2.08538	0.028	2.08521	0.019	2.08539	0.002	2.08526	-0.049
2.0868	-0.028	2.08666	-0.004	2.08687	0.028	2.0867	0.019	2.08692	0.002	2.08675	-0.049
2.08829	-0.024	2.08816	-0.004	2.08837	0.027	2.08819	0.008	2.08841	0.002	2.08827	-0.063
2.08978	-0.024	2.08965	0.001	2.08986	0.027	2.08969	0.008	2.08991	0.017	2.08977	-0.063
2.09128	-0.024	2.09115	0.001	2.09139	0.027	2.09121	0.008	2.0914	0.017	2.09126	-0.063
2.0928	-0.001	2.09267	0.016	2.09288	0.031	2.09271	0.006	2.09289	-0.002	2.09276	-0.048
2.0943	-0.001	2.09416	0.016	2.09437	0.031	2.0942	0.006	2.09442	-0.002	2.09425	-0.048
2.09579	-0.001	2.09566	0.026	2.09587	0.024	2.0957	0.01	2.09591	0.001	2.09577	-0.03
2.09728	-0.001	2.09715	0.026	2.09736	0.024	2.09719	0.01	2.09741	0.001	2.09727	-0.03
2.09878	0	2.09865	0.037	2.09889	0.011	2.09871	0.02	2.0989	0.007	2.09876	-0.033
2.1003	0	2.10017	0.037	2.10038	0.011	2.10021	0.02	2.10039	0.007	2.10026	-0.033
2.1018	-0.013	2.10167	0.031	2.10187	0.002	2.1017	0.037	2.10192	0.009	2.10175	-0.024
2.10329	-0.013	2.10316	0.031	2.10337	0.002	2.1032	0.037	2.10341	0.009	2.10328	-0.024
2.10478	-0.037	2.10465	0.029	2.10486	0	2.10469	0.043	2.10491	0.023	2.10477	-0.025
2.10628	-0.037	2.10615	0.029	2.10639	0	2.10621	0.043	2.1064	0.023	2.10626	-0.025
2.1078	-0.037	2.10767	0.029	2.10788	0	2.10771	0.043	2.10789	0.023	2.10776	-0.025
2.1093	-0.036	2.10917	0.022	2.10937	0	2.11222	0.024	2.10942	0.033	2.10925	-0.008
2.11079	-0.036	2.11066	0.022	2.11087	0	2.11257	0.024	2.11091	0.033	2.11078	-0.008
2.11228	-0.046	2.11215	0.018	2.11236	0.004	2.11304	0.024	2.11241	0.035	2.11227	-0.001
2.11378	-0.046	2.11365	0.018	2.11389	0.004	2.11395	0.024	2.1139	0.035	2.11376	-0.001
2.1153	-0.051	2.11517	0.001	2.11538	0.01	2.11521	0.029	2.11539	0.033	2.11526	0.002
2.1168	-0.051	2.11667	0.001	2.11687	0.01	2.1167	0.029	2.11692	0.033	2.11675	0.002
2.11829	-0.04	2.11816	-0.009	2.11837	0.014	2.1182	0.033	2.11841	0.046	2.11828	0.014
2.11978	-0.04	2.11965	-0.009	2.11986	0.014	2.11969	0.033	2.11991	0.046	2.11977	0.014
2.12128	-0.031	2.12115	-0.012	2.12139	0.004	2.12121	0.028	2.1214	0.043	2.12126	0.01
2.1228	-0.031	2.12267	-0.012	2.12288	0.004	2.12271	0.028	2.1229	0.043	2.12276	0.01
2.1243	-0.031	2.12417	-0.012	2.12437	0.004	2.1242	0.028	2.12442	0.043	2.12425	0.01
2.12579	-0.036	2.12566	-0.013	2.12587	0.003	2.1257	0.016	2.12591	0.052	2.12578	0.015
2.12728	-0.036	2.12715	-0.013	2.12736	0.003	2.12719	0.016	2.12741	0.052	2.12727	0.015
2.12878	-0.054	2.12865	0	2.12889	0	2.13194	0.05	2.1289	0.064	2.12876	0.009
2.1303	-0.054	2.13017	0	2.13038	0	2.13284	0.05	2.1304	0.064	2.13026	0.009
2.1318	-0.065	2.13167	0.001	2.13188	0.003	2.13358	0.05	2.13192	0.073	2.13175	-0.008
2.13329	-0.065	2.13316	0.001	2.13337	0.003	2.13405	0.05	2.13341	0.073	2.13328	-0.008
2.13478	-0.048	2.13465	-0.015	2.13486	0	2.13469	0.044	2.13491	0.073	2.13477	0.001
2.13628	-0.048	2.13615	-0.015	2.13639	0	2.13621	0.044	2.1364	0.073	2.13626	0.001
2.1378	-0.025	2.13767	-0.01	2.13788	0.013	2.13771	0.031	2.1379	0.061	2.13776	-0.003
2.1393	-0.025	2.13917	-0.01	2.13938	0.013	2.1392	0.031	2.13942	0.061	2.13925	-0.003
2.14079	-0.029	2.14066	-0.01	2.14087	0.013	2.1407	0.031	2.14091	0.061	2.14078	0.003
2.14229	-0.029	2.14215	0.017	2.14236	0.003	2.14219	0.021	2.14241	0.049	2.14227	0.003
2.14378	-0.029	2.14365	0.017	2.14389	0.003	2.14371	0.021	2.1439	0.049	2.14376	0.003
2.1453	-0.013	2.14517	0.021	2.14538	0.025	2.14521	0	2.1454	0.049	2.14526	0.011
2.1468	-0.013	2.14667	0.021	2.14688	0.025	2.1467	0	2.14692	0.049	2.14675	0.011
2.14829	-0.014	2.14816	0.006	2.14837	0.021	2.1482	0.007	2.14841	0.058	2.14828	0.001
2.14979	-0.014	2.14965	0.006	2.14986	0.021	2.14969	0.007	2.14991	0.058	2.14977	0.001
2.15128	-0.019	2.15115	-0.01	2.15139	0.009	2.15121	0.01	2.1514	0.067	2.15126	0.005
2.1528	-0.019	2.15267	-0.01	2.15288	0.009	2.15271	0.01	2.1529	0.067	2.15276	0.005
2.1543	-0.013	2.15417	-0.01	2.15438	0.022	2.1542	0.003	2.15442	0.059	2.15425	0.006
2.15579	-0.013	2.15566	-0.01	2.15587	0.022	2.1557	0.003	2.15591	0.059	2.15578	0.006
2.15729	-0.005	2.15715	-0.007	2.15736	0.007	2.15719	0.017	2.15741	0.059	2.15727	0
2.15878	-0.005	2.15865	-0.007	2.15889	0.007	2.15871	0.017	2.1589	0.047	2.15876	0
2.1603	-0.005	2.16017	-0.007	2.16038	0.007	2.16021	0.017	2.1604	0.047	2.16026	0
2.1618	-0.035	2.16167	-0.007	2.16188	0.01	2.16478	0.039	2.16192	0.056	2.16175	-0.01
2.16329	-0.035	2.16316	-0.007	2.16337	0.01	2.16519	0.039	2.16341	0.056	2.16328	-0.01
2.16479	-0.039	2.16465	-0.008	2.16486	0.014	2.1656	0.039	2.16491	0.052	2.16477	-0.017
2.16628	-0.039	2.16615	-0.008	2.16639	0.014	2.16651	0.039	2.1664	0.052	2.16626	-0.017
2.1678	-0.043	2.16767	-0.018	2.16788	0.002	2.16771	0.042	2.1679	0.046	2.16776	-0.024
2.1693	-0.043	2.16917	-0.018	2.16938	0.002	2.1692	0.042	2.16942	0.046	2.16925	-0.024
2.17079	-0.065	2.17066	-0.021	2.17087	0.02	2.1707	0.041	2.17091	0.034	2.17075	-0.012
2.17229	-0.065	2.17215	-0.021	2.17236	0.02	2.17219	0.041	2.17241	0.034	2.17226	-0.012
2.17378	-0.055	2.17365	-0.02	2.17389	0.025	2.17371	0.035	2.1739	0.034	2.17376	-0.021
2.1753	-0.055	2.17517	-0.02	2.17538	0.025	2.17521	0.035	2.1754	0.033	2.17526	-0.021
2.1768	-0.055	2.17667	-0.02	2.17688	0.025	2.1767	0.035	2.17692	0.033	2.17675	-0.035
2.17829	-0.029	2.17816	-0.023	2.17837	0.009	2.1782	0.046	2.17841	0.037	2.17825	-0.035
2.17979	-0.029	2.17966	-0.023	2.17986	0.009	2.17969	0.046	2.17991	0.037	2.17976	-0.035
2.18128	-0.024	2.18115	-0.005	2.18139	0.021	2.18121	0.051	2.1814	0.04	2.18126	-0.029
2.1828	-0.024	2.18265	-0.005	2.18288	0.021	2.18271	0.051	2.1829	0.04	2.18277	-0.029
2.1843	-0.021	2.18415	0	2.18438	0.01	2.1842	0.055	2.18442	0.037	2.18426	-0.017
2.18579	-0.021	2.18565	0	2.18587	0.01	2.1857	0.055	2.18591	0.037	2.18575	-0.017
2.18729	-0.03	2.18715	-0.005	2.18736	0.012	2.18719	0.047	2.18741	0.041	2.18728	-0.01
2.18878	-0.03	2.18865	-0.005	2.18889	0.012	2.18871	0.047	2.1889	0.041	2.18877	-0.01
2.1903	-0.018	2.19015	-0.013	2.19038	0.013	2.19021	0.054	2.1904	0.055	2.19027	-0.015
2.1918	-0.018	2.19165	-0.013	2.19188	0.013	2.1917	0.054	2.19192	0.055	2.19176	-0.015
2.19329	-0.018	2.19315	-0.013	2.19337	0.013	2.19319	0.054	2.19341	0.055	2.19325	-0.006
2.19479	-0.013	2.19465	-0.004	2.19486	0.008	2.19469	0.051	2.19491	0.08	2.19478	-0.006
2.19628	-0.013	2.19615	-0.004	2.19639	0.008	2.19619	0.051	2.1964	0.08	2.19627	-0.006
2.1978	-0.031	2.19765	0.007	2.19788	0.017	2.19769	0.03	2.1979	0.085	2.19777	-0.001
2.1993	-0.031	2.19915	0.007	2.19938	0.017	2.1992	0.03	2.19942	0.085	2.19926	-0.001
2.20079	-0.022	2.20067	-0.002	2.20087	0.006	2.20069	0.023	2.20091	0.078	2.20075	-0.009
2.20229	-0.022	2.20216	-0.002	2.20236	0.006	2.20219	0.023	2.20241	0.078	2.20228	-0.009
2.20378	-0.011	2.20366	-0.007	2.20389	0.004	2.20369	0.015	2.2039	0.073	2.20377	-0.01
2.2053	-0.011	2.20515	-0.007	2.20538	0.004	2.20519	0.015	2.2054	0.073	2.20527	-0.01
2.2068	-0.005	2.20667	-0.012	2.20688	0.023	2.2067	-0.002	2.20692	0.075	2.20676	-0.018
2.20829	-0.005	2.20817	-0.012	2.20837	0.023	2.2082	-0.002	2.20841	0.075	2.20825	-0.018
2.20979	-0.001	2.20966	-0.018	2.20987	0.028	2.20969	-0.012	2.20991	0.075	2.20978	-0.029
2.21128	-0.001	2.21116	-0.018	2.21139	0.028	2.21121	-0.012	2.2114	0.06	2.21127	-0.029
2.2128	-0.001	2.21265	-0.018	2.21288	0.028	2.21271	-0.012	2.2129	0.06	2.21277	-0.029
2.2143	0	2.21417	-0.027	2.21438	0.035	2.2142	-0.006	2.21442	0.035	2.21426	-0.023
2.21579	0	2.21567	-0.027	2.21587	0.035	2.2157	-0.006	2.21591	0.035	2.21575	-0.023
2.21729	-0.021	2.21716	-0.023	2.21737	0.027	2.21719	-0.013	2.21741	0.039	2.21728	-0.016
2.21878	-0.021	2.21866	-0.023	2.21889	0.027	2.21871	-0.013	2.2189	0.039	2.21877	-0.016
2.2203	-0.035	2.22015	-0.02	2.22038	0.017	2.22021	0.013	2.2204	0.044	2.22027	-0.015
2.2218	-0.035	2.22167	-0.02	2.22188	0.017	2.2217	0.013	2.22192	0.044	2.22176	-0.015
2.22329	-0.038	2.22317	-0.017	2.22337	0.017	2.2232	0.014	2.22341	0.038	2.22326	-0.016
2.22479	-0.038	2.22466	-0.017	2.22487	0.017	2.22469	0.014	2.22491	0.038	2.22478	-0.016
2.22628	-0.04	2.22616	-0.026	2.22639	0.04	2.22621	0.011	2.2264	0.038	2.22627	-0.012
2.2278	-0.04	2.22765	-0.026	2.22788	0.04	2.22771	0.011	2.2279	0.038	2.22777	-0.012
2.2293	-0.04	2.22917	-0.026	2.22938	0.04	2.2292	0.011	2.22942	0.038	2.22926	-0.012
2.23079	-0.018	2.23067	-0.001	2.23087	0.044	2.2307	0.011	2.23092	0.04	2.23076	-0.024
2.23229	-0.018	2.23216	-0.001	2.23237	0.044	2.23219	0.011	2.23241	0.04	2.23228	-0.024
2.23378	-0.008	2.23366	-0.002	2.23389	0.054	2.23371	0.024	2.2339	0.052	2.23377	-0.022
2.2353	-0.008	2.23515	-0.002	2.23538	0.054	2.23521	0.024	2.2354	0.052	2.23527	-0.022
2.2368	0.002	2.23667	0	2.23688	0.051	2.2367	0.045	2.23692	0.072	2.23676	-0.017
2.23829	0.002	2.23817	0	2.23837	0.051	2.2382	0.045	2.23842	0.072	2.23826	-0.017
2.23979	0.013	2.23966	0.001	2.23987	0.041	2.23969	0.048	2.23991	0.078	2.23978	-0.028
2.24128	0.013	2.24116	0.001	2.24139	0.041	2.24121	0.048	2.2414	0.078	2.24127	-0.028
2.24281	0.013	2.24265	0.021	2.24288	0.029	2.24271	0.025	2.2429	0.077	2.24277	-0.031
2.2443	0.013	2.24417	0.021	2.24438	0.029	2.2442	0.025	2.24442	0.077	2.24426	-0.031
2.24579	0.013	2.24567	0.021	2.24587	0.029	2.2457	0.025	2.24592	0.077	2.24576	-0.035
2.24729	0.003	2.24716	0.001	2.24737	0.013	2.24719	0.005	2.24741	0.068	2.24728	-0.035
2.24878	0.003	2.24866	0.001	2.24889	0.013	2.24871	0.005	2.2489	0.068	2.24877	-0.035
2.25031	0.001	2.25015	-0.02	2.25038	-0.005	2.25021	0	2.2504	0.066	2.25027	-0.048
2.2518	0.001	2.25168	-0.02	2.25188	-0.005	2.2517	0	2.25192	0.066	2.25176	-0.048
2.25329	0.003	2.25317	-0.017	2.25337	-0.01	2.2532	0.019	2.25342	0.07	2.25326	-0.033
2.25479	0.003	2.25466	-0.017	2.25487	-0.01	2.25469	0.019	2.25491	0.07	2.25478	-0.033
2.25628	0.004	2.25616	-0.003	2.25639	-0.001	2.25622	0.031	2.2564	0.079	2.25627	0.005
2.25781	0.004	2.25765	-0.003	2.25788	-0.001	2.25771	0.031	2.2579	0.079	2.25777	0.005
2.2593	0.001	2.25918	-0.011	2.25938	0.002	2.2592	0.031	2.25942	0.09	2.25926	0.012
2.26079	0.001	2.26067	-0.011	2.26087	0.002	2.2607	0.031	2.26092	0.09	2.26076	0.012
2.26229	-0.004	2.26216	-0.011	2.26237	0.008	2.26219	0.019	2.26241	0.09	2.26228	0.013
2.26378	-0.004	2.26366	-0.026	2.26389	0.008	2.26372	0.019	2.2639	0.088	2.26377	0.013
2.26531	-0.004	2.26515	-0.026	2.26537	0.008	2.26521	0.019	2.2654	0.088	2.26527	0.013
2.2668	-0.014	2.26668	-0.017	2.26687	0.019	2.2667	0.02	2.26692	0.059	2.26676	0.014
2.26829	-0.014	2.26817	-0.017	2.26836	0.019	2.2682	0.02	2.26842	0.059	2.26826	0.014
2.26979	-0.017	2.26966	-0.007	2.26987	0.02	2.26969	0.017	2.26991	0.061	2.26978	0.017
2.27128	-0.017	2.27116	-0.007	2.27137	0.02	2.27122	0.017	2.2714	0.061	2.27127	0.017
2.27281	-0.023	2.27265	0.001	2.27287	0.018	2.27271	0.033	2.2729	0.077	2.27277	0.002
2.2743	-0.023	2.27418	0.001	2.27437	0.018	2.2742	0.033	2.27442	0.077	2.27426	0.002
2.27579	-0.043	2.27567	-0.003	2.27586	0.018	2.2757	0.038	2.27592	0.079	2.27576	0.005
2.27729	-0.043	2.27716	-0.003	2.27737	0.018	2.27719	0.038	2.27741	0.079	2.27728	0.005
2.27878	-0.042	2.27866	-0.003	2.27887	0.006	2.27872	0.038	2.2789	0.079	2.27877	0
2.28031	-0.042	2.28015	0	2.28037	0.006	2.28021	0.032	2.2804	0.082	2.28027	0
2.2818	-0.042	2.28168	0	2.28187	0.006	2.2817	0.032	2.28192	0.082	2.28176	0
2.28329	-0.038	2.28317	-0.006	2.28339	0.001	2.2832	0.053	2.28342	0.09	2.28326	0
2.28479	-0.038	2.28466	-0.006	2.28488	0.001	2.28469	0.053	2.28491	0.09	2.28478	0
2.28628	-0.053	2.28616	-0.01	2.28637	0.005	2.28622	0.049	2.2864	0.081	2.28627	-0.007
2.28781	-0.053	2.28765	-0.01	2.28787	0.005	2.28771	0.049	2.2879	0.081	2.28777	-0.007
2.2893	-0.034	2.28918	-0.008	2.28939	0.013	2.2892	0.039	2.28942	0.09	2.28926	-0.004
2.29079	-0.034	2.29067	-0.008	2.29089	0.013	2.2907	0.039	2.29092	0.09	2.29076	-0.004
2.29229	-0.028	2.29216	-0.012	2.29238	0.021	2.29219	0.041	2.29241	0.084	2.29228	-0.01
2.29378	-0.028	2.29366	-0.012	2.29387	0.021	2.29372	0.041	2.2939	0.084	2.29377	-0.01
2.29531	-0.024	2.29515	-0.015	2.29537	0.019	2.29521	0.035	2.2954	0.084	2.29527	-0.016
2.2968	-0.024	2.29668	-0.015	2.29689	0.019	2.2967	0.035	2.29692	0.072	2.29676	-0.016
2.29829	-0.024	2.29817	-0.015	2.29839	0.019	2.2982	0.035	2.29842	0.072	2.29826	-0.012
2.29979	-0.006	2.29966	-0.02	2.29988	0.019	2.29969	0.051	2.29991	0.07	2.29978	-0.012
2.30128	-0.006	2.30116	-0.02	2.30138	0.019	2.30122	0.051	2.3014	0.07	2.30127	-0.012
2.30281	-0.022	2.30265	-0.015	2.30287	0.01	2.30271	0.035	2.3029	0.08	2.30277	0.005
2.3043	-0.022	2.30418	-0.015	2.30439	0.01	2.3042	0.035	2.30442	0.08	2.30426	0.005
2.30579	-0.035	2.30567	-0.001	2.30589	0.001	2.3057	0.024	2.30592	0.082	2.30576	0.01
2.30729	-0.035	2.30716	-0.001	2.30738	0.001	2.30719	0.024	2.30741	0.082	2.30728	0.01
2.30878	-0.03	2.30866	-0.007	2.30888	0.011	2.30872	0.017	2.30891	0.093	2.30877	0.018
2.31031	-0.03	2.31015	-0.007	2.31037	0.011	2.31021	0.017	2.3104	0.093	2.31027	0.018
2.3118	-0.016	2.31168	-0.007	2.31189	0.013	2.3117	0.012	2.31192	0.093	2.31176	0.019
2.31329	-0.016	2.31317	-0.007	2.31339	0.013	2.3132	0.012	2.31342	0.106	2.31326	0.019
2.31479	-0.025	2.31466	-0.009	2.31488	0.013	2.31469	0.022	2.31491	0.106	2.31478	0.008
2.31628	-0.025	2.31616	-0.009	2.31638	0.014	2.31622	0.022	2.31641	0.111	2.31627	0.008
2.31781	-0.025	2.31765	-0.009	2.31787	0.014	2.31771	0.022	2.3179	0.111	2.31777	0.008
2.3193	-0.032	2.31918	-0.015	2.31939	0.03	2.3192	0.03	2.31942	0.081	2.31926	-0.007
2.3208	-0.032	2.32067	-0.015	2.32089	0.03	2.3207	0.03	2.32092	0.081	2.32076	-0.007
2.32229	-0.014	2.32217	-0.018	2.32238	0.055	2.32219	0.035	2.32241	0.059	2.32228	-0.017
2.32378	-0.014	2.32366	-0.018	2.32388	0.055	2.32372	0.035	2.32391	0.059	2.32378	-0.017
2.32531	-0.005	2.32515	-0.014	2.32537	0.031	2.32521	0.053	2.3254	0.059	2.32527	-0.014
2.3268	-0.005	2.32668	-0.014	2.32689	0.031	2.3267	0.053	2.32692	0.059	2.32676	-0.014
2.3283	0.016	2.32817	-0.006	2.32839	0.008	2.3282	0.051	2.32842	0.064	2.32826	-0.02
2.32979	0.016	2.32967	-0.006	2.32988	0.008	2.32969	0.051	2.32991	0.064	2.32978	-0.02
2.33128	0.018	2.33116	-0.006	2.33138	0.008	2.33122	0.051	2.33141	0.064	2.33128	-0.018
2.33281	0.018	2.33265	-0.019	2.33287	0.021	2.33271	0.015	2.3329	0.081	2.33277	-0.018
2.3343	0.018	2.33418	-0.019	2.33439	0.021	2.33421	0.015	2.33442	0.081	2.33426	-0.018
2.3358	0.014	2.33567	-0.041	2.33589	0.029	2.3357	-0.009	2.33592	0.096	2.33576	-0.014
2.33729	0.014	2.33717	-0.041	2.33738	0.029	2.33719	-0.009	2.33741	0.096	2.33728	-0.014
2.33878	0.013	2.33866	-0.046	2.33888	0.023	2.33872	-0.018	2.33891	0.08	2.33878	-0.013
2.34031	0.013	2.34015	-0.046	2.34037	0.023	2.34021	-0.018	2.3404	0.08	2.34027	-0.013
2.3418	0.01	2.34168	-0.041	2.34189	0.026	2.34171	-0.022	2.34192	0.064	2.34176	-0.017
2.3433	0.01	2.34317	-0.041	2.34339	0.026	2.3432	-0.022	2.34342	0.064	2.34326	-0.017
2.34479	-0.006	2.34467	-0.031	2.34488	0.022	2.34469	-0.023	2.34491	0.068	2.34478	-0.001
2.34628	-0.006	2.34616	-0.031	2.34638	0.022	2.34622	-0.023	2.34641	0.068	2.34628	-0.001
2.34781	-0.016	2.34765	-0.031	2.34787	0.02	2.34771	-0.013	2.3479	0.068	2.34777	0
2.3493	-0.016	2.34918	-0.031	2.34939	0.02	2.34921	-0.013	2.34942	0.056	2.34926	0
2.3508	-0.016	2.35067	-0.031	2.35089	0.02	2.3507	-0.013	2.35092	0.056	2.35076	0
2.35229	-0.011	2.35217	-0.043	2.35238	0.041	2.35219	0	2.3524	0.075	2.35228	0.005
2.35378	-0.011	2.35366	-0.043	2.35388	0.041	2.35372	0	2.35391	0.075	2.35378	0.005
2.35531	-0.009	2.35515	-0.045	2.35537	0.047	2.35521	0.01	2.3554	0.088	2.35527	-0.001
2.3568	-0.009	2.35668	-0.045	2.35689	0.047	2.35671	0.01	2.3569	0.088	2.35676	-0.001
2.3583	-0.016	2.35817	-0.042	2.35839	0.043	2.3582	0.029	2.3584	0.083	2.35826	-0.019
2.35979	-0.016	2.35967	-0.042	2.35988	0.043	2.35969	0.029	2.3599	0.083	2.35978	-0.019
2.36128	-0.017	2.36116	-0.037	2.36138	0.031	2.36122	0.043	2.36141	0.093	2.36128	-0.003
2.36281	-0.017	2.36265	-0.037	2.36287	0.031	2.36271	0.043	2.3629	0.093	2.36277	-0.003
2.3643	-0.023	2.36418	-0.024	2.36439	0.027	2.36421	0.048	2.3644	0.116	2.36426	0
2.3658	-0.023	2.36567	-0.024	2.36589	0.027	2.3657	0.048	2.3659	0.116	2.36576	0
2.36729	-0.023	2.36717	-0.024	2.36738	0.027	2.36719	0.048	2.3674	0.116	2.36728	-0.007
2.36878	-0.027	2.36866	-0.015	2.36888	0.026	2.36872	0.052	2.36891	0.132	2.36878	-0.007
2.37031	-0.027	2.37015	-0.015	2.37037	0.026	2.37021	0.052	2.37042	0.132	2.37027	-0.007
2.3718	-0.021	2.37168	0.001	2.37189	0.034	2.37171	0.027	2.37192	0.14	2.37176	-0.013
2.3733	-0.021	2.37317	0.001	2.37339	0.034	2.3732	0.027	2.37341	0.14	2.37326	-0.013
2.37479	-0.025	2.37467	0.004	2.37488	0.046	2.37469	0.016	2.3749	0.124	2.37478	-0.015
2.37628	-0.025	2.37616	0.004	2.37638	0.046	2.37622	0.016	2.37643	0.124	2.37628	-0.015
2.37781	-0.043	2.37765	0	2.37787	0.055	2.37771	0.009	2.37792	0.12	2.37777	-0.022
2.3793	-0.043	2.37918	0	2.37939	0.055	2.37921	0.009	2.37942	0.12	2.37926	-0.022
2.3808	-0.028	2.38067	0.003	2.38089	0.046	2.3807	0.015	2.38091	0.121	2.38076	-0.031
2.38229	-0.028	2.38217	0.003	2.38238	0.046	2.38219	0.015	2.3824	0.121	2.38228	-0.031
2.38378	-0.029	2.38366	0.003	2.38388	0.046	2.38372	0.015	2.38393	0.121	2.38378	-0.03
2.38531	-0.029	2.38515	0.012	2.38537	0.037	2.38521	0.029	2.38542	0.12	2.38527	-0.03
2.3868	-0.029	2.38668	0.012	2.38689	0.037	2.38671	0.029	2.38692	0.12	2.38676	-0.03
2.3883	-0.041	2.38817	0.006	2.38839	0.029	2.3882	0.023	2.38841	0.115	2.39095	-0.031
2.38979	-0.041	2.38967	0.006	2.38988	0.029	2.38969	0.023	2.3899	0.115	2.39136	-0.031
2.39128	-0.042	2.39116	0	2.39138	0.035	2.39122	0.019	2.39143	0.121	2.39221	-0.031
2.39281	-0.042	2.39265	0	2.39287	0.035	2.39271	0.019	2.39292	0.121	2.39286	-0.031
2.3943	-0.045	2.39418	0	2.39439	0.032	2.39421	0.008	2.39442	0.128	2.39426	-0.026
2.3958	-0.045	2.39567	0	2.39589	0.032	2.3957	0.008	2.39591	0.128	2.39576	-0.026
2.39729	-0.047	2.39717	0.005	2.39738	0.032	2.39719	0.017	2.3974	0.121	2.39728	-0.024
2.39879	-0.047	2.39866	0.005	2.39888	0.032	2.39872	0.017	2.39893	0.121	2.39878	-0.024
2.40031	-0.055	2.40016	0.005	2.40037	0.032	2.40021	0.017	2.40042	0.121	2.40027	-0.021
2.4018	-0.055	2.40168	0.003	2.4019	0.027	2.40171	0.023	2.40192	0.116	2.40176	-0.021
2.4033	-0.055	2.40317	0.003	2.40339	0.027	2.4032	0.023	2.40341	0.116	2.40326	-0.021
2.40746	-0.035	2.40467	0.001	2.40488	0.044	2.4047	0.026	2.40491	0.114	2.40478	-0.014
2.40837	-0.035	2.40616	0.001	2.40638	0.044	2.40622	0.026	2.40643	0.114	2.40628	-0.014
2.40907	-0.035	2.40766	-0.002	2.40787	0.035	2.40771	0.041	2.40792	0.112	2.40777	-0.013
2.4098	-0.035	2.40918	-0.002	2.4094	0.035	2.40921	0.041	2.40942	0.112	2.40927	-0.013
2.4108	-0.042	2.41067	-0.006	2.41089	0.037	2.4107	0.043	2.41091	0.112	2.41076	-0.019
2.41229	-0.042	2.41217	-0.006	2.41238	0.037	2.4122	0.043	2.41241	0.112	2.41228	-0.019
2.41379	-0.048	2.41366	-0.008	2.41388	0.042	2.41372	0.036	2.41393	0.115	2.41378	-0.013
2.41531	-0.048	2.41516	-0.008	2.41537	0.042	2.41521	0.036	2.41542	0.115	2.41527	-0.013
2.4168	-0.056	2.41668	-0.008	2.4169	0.05	2.41671	0.043	2.41692	0.115	2.41677	-0.005
2.4183	-0.056	2.41817	-0.004	2.41839	0.05	2.4182	0.043	2.41841	0.11	2.41826	-0.005
2.41979	-0.061	2.41967	-0.004	2.41988	0.05	2.4197	0.043	2.41991	0.11	2.41978	-0.009
2.42129	-0.061	2.42116	-0.011	2.42138	0.063	2.4243	0.069	2.42143	0.11	2.42128	-0.009
2.42281	-0.061	2.42266	-0.011	2.42287	0.063	2.42503	0.069	2.42292	0.11	2.42277	-0.009
2.4243	-0.066	2.42418	-0.016	2.4244	0.073	2.42567	0.069	2.42442	0.108	2.42427	-0.021
2.4258	-0.066	2.42567	-0.016	2.42589	0.073	2.42605	0.069	2.42591	0.108	2.42576	-0.021
2.42729	-0.051	2.42717	-0.021	2.42738	0.055	2.4272	0.07	2.42741	0.118	2.42728	-0.02
2.42879	-0.051	2.42866	-0.021	2.42888	0.055	2.42872	0.07	2.42893	0.118	2.42878	-0.02
2.43031	-0.058	2.43016	-0.017	2.43037	0.032	2.43021	0.069	2.43042	0.137	2.43027	-0.021
2.4318	-0.058	2.43168	-0.017	2.4319	0.032	2.43171	0.069	2.43192	0.137	2.43177	-0.021
2.4333	-0.065	2.43317	-0.026	2.43339	0.038	2.4332	0.078	2.43341	0.137	2.43326	-0.03
2.43479	-0.065	2.43467	-0.026	2.43488	0.038	2.4347	0.078	2.43491	0.153	2.43478	-0.03
2.43629	-0.065	2.43616	-0.026	2.43638	0.038	2.43622	0.078	2.43643	0.153	2.43628	-0.026
2.43781	-0.07	2.43766	-0.033	2.43787	0.028	2.43771	0.084	2.43792	0.15	2.43777	-0.026
2.4393	-0.07	2.43918	-0.033	2.4394	0.028	2.43921	0.084	2.43942	0.15	2.43927	-0.026
2.4408	-0.051	2.44067	-0.033	2.44089	0.025	2.4407	0.079	2.44091	0.131	2.44351	-0.049
2.44229	-0.051	2.44217	-0.033	2.44238	0.025	2.4422	0.079	2.44241	0.131	2.44398	-0.049
2.44379	-0.041	2.44366	-0.027	2.44388	0.021	2.44372	0.077	2.44393	0.136	2.44495	-0.049
2.44531	-0.041	2.44516	-0.027	2.44537	0.021	2.44521	0.077	2.44542	0.136	2.44597	-0.049
2.4468	-0.048	2.44668	-0.001	2.4469	0.039	2.44671	0.079	2.44692	0.13	2.44677	-0.062
2.4483	-0.048	2.44817	-0.001	2.44839	0.039	2.4482	0.079	2.44841	0.13	2.44826	-0.062
2.44979	-0.058	2.44967	0	2.44988	0.042	2.4497	0.058	2.44991	0.135	2.44978	-0.057
2.45129	-0.058	2.45116	0	2.45138	0.042	2.45122	0.058	2.45143	0.135	2.45128	-0.057
2.45281	-0.047	2.45266	0	2.45287	0.042	2.45271	0.058	2.45292	0.135	2.45277	-0.044
2.4543	-0.047	2.45418	-0.008	2.4544	0.036	2.45421	0.037	2.45442	0.132	2.45427	-0.044
2.4558	-0.047	2.45567	-0.008	2.45589	0.036	2.4557	0.037	2.45591	0.132	2.45576	-0.044
2.45729	-0.028	2.45717	-0.022	2.45738	0.047	2.4572	0.036	2.45741	0.122	2.45728	-0.027
2.45879	-0.028	2.45866	-0.022	2.45888	0.047	2.45872	0.036	2.45893	0.122	2.45878	-0.027
2.46031	-0.024	2.46016	-0.032	2.46037	0.053	2.46021	0.026	2.46042	0.112	2.46027	-0.028
2.4618	-0.024	2.46168	-0.032	2.4619	0.053	2.46171	0.026	2.46192	0.112	2.46177	-0.028
2.4633	-0.022	2.46317	-0.034	2.46339	0.041	2.4632	0.018	2.46341	0.108	2.46326	-0.025
2.46479	-0.022	2.46467	-0.034	2.46488	0.041	2.4647	0.018	2.46491	0.108	2.46478	-0.025
2.46629	-0.014	2.46616	-0.037	2.46638	0.061	2.46622	0.013	2.46643	0.11	2.46628	-0.027
2.46781	-0.014	2.46766	-0.037	2.46787	0.061	2.46771	0.013	2.46792	0.11	2.46776	-0.027
2.4693	-0.026	2.46918	-0.037	2.4694	0.063	2.46921	0.013	2.46942	0.11	2.46926	-0.021
2.4708	-0.026	2.47067	-0.019	2.47089	0.063	2.4707	0.046	2.47091	0.121	2.47076	-0.021
2.47229	-0.026	2.47217	-0.019	2.47238	0.063	2.4722	0.046	2.47241	0.121	2.47226	-0.013
2.47379	-0.04	2.47366	-0.003	2.47388	0.048	2.47372	0.05	2.47393	0.11	2.47376	-0.013
2.47531	-0.04	2.47516	-0.003	2.47537	0.048	2.47521	0.05	2.47542	0.11	2.47526	-0.013
2.4768	-0.046	2.47668	0.001	2.4769	0.043	2.47671	0.036	2.47692	0.098	2.47676	-0.004
2.4783	-0.046	2.47817	0.001	2.47839	0.043	2.4782	0.036	2.47841	0.098	2.47826	-0.004
2.47979	-0.038	2.47967	0.008	2.47989	0.032	2.4797	0.041	2.47991	0.101	2.47976	0.017
2.48129	-0.038	2.48116	0.008	2.48138	0.032	2.48122	0.041	2.48143	0.101	2.48126	0.017
2.48281	-0.043	2.48266	0.011	2.48287	0.037	2.48271	0.038	2.48292	0.109	2.48276	0.027
2.4843	-0.043	2.48418	0.011	2.4844	0.037	2.48421	0.038	2.48442	0.109	2.48426	0.027
2.4858	-0.025	2.48567	0.003	2.48589	0.037	2.4857	0.014	2.48591	0.109	2.48578	0.026
2.48729	-0.025	2.48717	0.003	2.48739	0.037	2.4872	0.014	2.48741	0.13	2.48728	0.026
2.48879	-0.025	2.48866	0.003	2.48888	0.037	2.48872	0.014	2.48893	0.13	2.48877	0.009
2.49031	-0.013	2.49016	-0.007	2.49037	0.029	2.49021	0.013	2.49042	0.122	2.49026	0.009
2.4918	-0.013	2.49168	-0.007	2.4919	0.029	2.49171	0.013	2.49192	0.122	2.49176	0.009
2.4933	-0.017	2.49317	-0.003	2.49339	0.033	2.4932	0.009	2.49341	0.123	2.49328	0.004
2.49479	-0.017	2.49467	-0.003	2.49489	0.033	2.4947	0.009	2.49491	0.123	2.49478	0.004
2.49629	-0.045	2.49616	-0.012	2.49638	0.033	2.49622	0.022	2.49643	0.131	2.49627	0.007
2.49781	-0.045	2.49766	-0.012	2.49787	0.033	2.49771	0.022	2.49792	0.131	2.49776	0.007
2.4993	-0.043	2.49918	-0.019	2.4994	0.038	2.49921	0.036	2.49942	0.144	2.49926	-0.001
2.5008	-0.043	2.50067	-0.019	2.50089	0.038	2.5007	0.036	2.50091	0.144	2.50078	-0.001
2.50229	-0.045	2.50217	-0.007	2.50239	0.039	2.5022	0.05	2.50241	0.128	2.50228	-0.018
2.50379	-0.045	2.50366	-0.007	2.50388	0.039	2.50372	0.05	2.50393	0.128	2.50377	-0.018
2.50531	-0.045	2.50516	-0.007	2.50537	0.039	2.50521	0.05	2.50542	0.128	2.50526	-0.008
2.5068	-0.039	2.50668	0.007	2.5069	0.048	2.50671	0.052	2.50692	0.102	2.50676	-0.008
2.5083	-0.039	2.50818	0.007	2.50839	0.048	2.5082	0.052	2.50841	0.102	2.50828	-0.008
2.50979	-0.031	2.50967	-0.004	2.50989	0.062	2.5097	0.06	2.50991	0.103	2.50978	0
2.51129	-0.031	2.51116	-0.004	2.51138	0.062	2.51122	0.06	2.51143	0.103	2.51127	0
2.51281	-0.038	2.51266	0	2.51287	0.066	2.51271	0.062	2.51293	0.118	2.51277	0.001
2.51431	-0.038	2.51418	0	2.5144	0.066	2.51421	0.062	2.51442	0.118	2.51426	0.001
2.5158	-0.055	2.51568	0.003	2.51589	0.073	2.5157	0.06	2.51591	0.122	2.51578	0.005
2.51729	-0.055	2.51717	0.003	2.51739	0.073	2.5172	0.06	2.51741	0.122	2.51728	0.005
2.51879	-0.063	2.51866	0.007	2.51888	0.093	2.51872	0.061	2.51893	0.126	2.51877	0.013
2.52031	-0.063	2.52016	0.007	2.52037	0.093	2.52022	0.061	2.52043	0.126	2.52027	0.013
2.52181	-0.055	2.52168	0.007	2.5219	0.093	2.52171	0.061	2.52192	0.126	2.52176	0.03
2.5233	-0.055	2.52318	0.004	2.52339	0.087	2.5232	0.056	2.52341	0.135	2.52328	0.03
2.52479	-0.048	2.52467	0.004	2.52489	0.087	2.5247	0.056	2.52491	0.135	2.52478	0.03
2.52629	-0.048	2.52616	-0.014	2.52638	0.069	2.52622	0.041	2.52643	0.138	2.52627	0.012
2.52781	-0.048	2.52766	-0.014	2.52787	0.069	2.52772	0.041	2.52793	0.138	2.52777	0.012
2.52931	-0.055	2.52918	-0.004	2.5294	0.071	2.52921	0.034	2.52942	0.144	2.52926	-0.003
2.5308	-0.055	2.53068	-0.004	2.53089	0.071	2.5307	0.034	2.53091	0.144	2.53078	-0.003
2.53229	-0.062	2.53217	-0.009	2.53239	0.065	2.5322	0.056	2.53241	0.15	2.53228	0.002
2.53379	-0.062	2.53366	-0.009	2.53388	0.065	2.53372	0.056	2.53393	0.15	2.53377	0.002
2.53531	-0.063	2.53516	-0.015	2.53537	0.076	2.53522	0.046	2.53543	0.14	2.53527	0.002
2.53681	-0.063	2.53668	-0.015	2.5369	0.076	2.53671	0.046	2.53692	0.14	2.53676	0.002
2.5383	-0.048	2.53818	-0.015	2.53839	0.074	2.5382	0.057	2.53841	0.14	2.53828	0.007
2.53979	-0.048	2.53967	-0.02	2.53989	0.074	2.5397	0.057	2.53991	0.133	2.53978	0.007
2.54129	-0.048	2.54116	-0.02	2.54138	0.074	2.54122	0.057	2.54143	0.133	2.54127	0.007
2.54281	-0.028	2.54266	-0.021	2.54287	0.061	2.54272	0.065	2.54293	0.14	2.54277	0.016
2.54431	-0.028	2.54418	-0.021	2.5444	0.061	2.54421	0.065	2.54442	0.14	2.54426	0.016
2.5458	-0.038	2.54568	-0.019	2.54589	0.056	2.5457	0.048	2.54591	0.128	2.54578	0.016
2.54729	-0.038	2.54717	-0.019	2.54739	0.056	2.5472	0.048	2.54741	0.128	2.54728	0.016
2.54879	-0.043	2.54866	-0.022	2.54888	0.064	2.54872	0.043	2.54893	0.133	2.54877	0.01
2.55031	-0.043	2.55016	-0.022	2.55037	0.064	2.55022	0.043	2.55043	0.133	2.55027	0.01
2.55181	-0.041	2.55168	-0.008	2.5519	0.059	2.55171	0.052	2.55192	0.127	2.55176	-0.003
2.5533	-0.041	2.55318	-0.008	2.55339	0.059	2.5532	0.052	2.55341	0.127	2.55328	-0.003
2.55479	-0.031	2.55467	-0.011	2.55489	0.051	2.5547	0.051	2.55491	0.13	2.55478	0.009
2.55629	-0.031	2.55616	-0.011	2.55638	0.051	2.55622	0.051	2.55643	0.13	2.55627	0.009
2.55781	-0.031	2.55766	-0.011	2.55788	0.051	2.55772	0.051	2.55793	0.13	2.55777	0.006
2.55931	-0.029	2.55916	-0.033	2.5594	0.052	2.55921	0.057	2.55942	0.14	2.55926	0.006
2.5608	-0.029	2.56065	-0.033	2.56089	0.052	2.5607	0.057	2.56091	0.14	2.56078	0.006
2.56229	-0.037	2.56216	-0.02	2.56239	0.052	2.5622	0.049	2.56241	0.148	2.56228	0.024
2.56379	-0.037	2.56366	-0.02	2.56388	0.052	2.56372	0.049	2.56393	0.148	2.56377	0.024
2.56531	-0.028	2.56516	-0.022	2.56538	0.043	2.56522	0.047	2.56543	0.135	2.56527	0.025
2.56681	-0.028	2.56666	-0.022	2.5669	0.043	2.56671	0.047	2.56692	0.135	2.56676	0.025
2.5683	-0.023	2.56815	-0.013	2.56839	0.026	2.5682	0.059	2.56841	0.137	2.56828	0.025
2.56979	-0.023	2.56966	-0.013	2.56989	0.026	2.5697	0.059	2.56991	0.137	2.56978	0.025
2.57129	-0.018	2.57118	-0.004	2.57138	0.021	2.57122	0.054	2.57143	0.16	2.57127	0.019
2.57281	-0.018	2.57267	-0.004	2.57288	0.021	2.57272	0.054	2.57293	0.16	2.57277	0.019
2.57431	-0.023	2.57417	-0.004	2.5744	0.021	2.57421	0.054	2.57442	0.16	2.57426	-0.001
2.5758	-0.023	2.57566	-0.002	2.57589	0.036	2.5757	0.058	2.57591	0.151	2.57578	-0.001
2.57729	-0.023	2.57716	-0.002	2.57739	0.036	2.5772	0.058	2.57741	0.151	2.57728	-0.001
2.57879	-0.052	2.57868	0.002	2.57888	0.049	2.57872	0.081	2.57893	0.153	2.57877	-0.003
2.58031	-0.052	2.58017	0.002	2.58038	0.049	2.58022	0.081	2.58043	0.153	2.58027	-0.003
2.58181	-0.05	2.58167	0.005	2.5819	0.055	2.58171	0.08	2.58192	0.147	2.58176	-0.001
2.5833	-0.05	2.58316	0.005	2.58339	0.055	2.5832	0.08	2.58342	0.147	2.58328	-0.001
2.58479	-0.048	2.58466	0.006	2.58489	0.054	2.5847	0.057	2.58491	0.121	2.58478	-0.012
2.58629	-0.048	2.58618	0.006	2.58638	0.054	2.58622	0.057	2.58643	0.121	2.58627	-0.012
2.58781	-0.048	2.58767	-0.007	2.58788	0.059	2.58772	0.044	2.58793	0.113	2.58777	0
2.58931	-0.048	2.58917	-0.007	2.5894	0.059	2.58921	0.044	2.58942	0.113	2.58926	0
2.5908	-0.056	2.59066	-0.007	2.59089	0.059	2.5907	0.044	2.59092	0.113	2.59078	0.026
2.5923	-0.056	2.59216	-0.017	2.59239	0.066	2.5922	0.046	2.59241	0.116	2.59228	0.026
2.59379	-0.056	2.59368	-0.017	2.59388	0.066	2.59372	0.046	2.59393	0.116	2.59377	0.026
2.59531	-0.044	2.59517	-0.022	2.59538	0.069	2.59873	0.038	2.59543	0.147	2.59527	0.038
2.59681	-0.044	2.59667	-0.022	2.5969	0.069	2.59949	0.038	2.59692	0.147	2.59676	0.038
2.5983	-0.04	2.59816	-0.007	2.59839	0.062	2.59999	0.038	2.59842	0.157	2.59828	0.016
2.5998	-0.04	2.59966	-0.007	2.59989	0.062	2.6004	0.038	2.59991	0.157	2.59978	0.016
2.60129	-0.05	2.60118	-0.018	2.60138	0.064	2.60125	0.041	2.60143	0.147	2.60127	0.007
2.60281	-0.05	2.60267	-0.018	2.60288	0.064	2.60272	0.041	2.60293	0.147	2.60277	0.007
2.60431	-0.045	2.60417	-0.026	2.6044	0.052	2.60421	0.044	2.60442	0.141	2.60426	0.013
2.6058	-0.045	2.60566	-0.026	2.60589	0.052	2.6057	0.044	2.60592	0.141	2.60578	0.013
2.6073	-0.047	2.60716	-0.03	2.60739	0.047	2.6072	0.053	2.60741	0.141	2.60728	0.012
2.60879	-0.047	2.60868	-0.03	2.60888	0.047	2.60872	0.053	2.60893	0.148	2.60877	0.012
2.61031	-0.047	2.61017	-0.03	2.61038	0.047	2.61022	0.053	2.61043	0.148	2.61027	0.006
2.61181	-0.045	2.61167	-0.03	2.61489	0.034	2.61171	0.054	2.61192	0.144	2.61176	0.006
2.6133	-0.045	2.61316	-0.03	2.61524	0.034	2.6132	0.054	2.61342	0.144	2.61329	0.006
2.6148	-0.036	2.61466	-0.024	2.61559	0.034	2.6147	0.046	2.61491	0.142	2.61478	0.017
2.61629	-0.036	2.61618	-0.024	2.61662	0.034	2.61622	0.046	2.61643	0.142	2.61627	0.017
2.61781	-0.047	2.61767	-0.009	2.61788	0.051	2.61772	0.036	2.61793	0.146	2.61777	0.032
2.61931	-0.047	2.61917	-0.009	2.6194	0.051	2.61921	0.036	2.61942	0.146	2.61926	0.032
2.6208	-0.068	2.62066	-0.011	2.62089	0.066	2.62071	0.037	2.62092	0.142	2.62076	0.03
2.6223	-0.068	2.62216	-0.011	2.62239	0.066	2.6222	0.037	2.62241	0.142	2.62226	0.03
2.62379	-0.076	2.62368	-0.012	2.62388	0.093	2.62372	0.038	2.62393	0.148	2.62377	0.027
2.62531	-0.076	2.62517	-0.012	2.62538	0.093	2.62522	0.038	2.62543	0.148	2.62527	0.027
2.62681	-0.076	2.62667	-0.012	2.6269	0.093	2.62671	0.038	2.62692	0.148	2.62676	0.023
2.6283	-0.062	2.62816	-0.021	2.62839	0.102	2.62821	0.058	2.62842	0.146	2.62826	0.023
2.6298	-0.062	2.62966	-0.021	2.62989	0.102	2.6297	0.058	2.62991	0.146	2.62976	0.023
2.63129	-0.054	2.63118	-0.004	2.63138	0.082	2.63122	0.061	2.63143	0.15	2.63127	0.017
2.63281	-0.054	2.63267	-0.004	2.63288	0.082	2.63272	0.061	2.63293	0.15	2.63277	0.017
2.63431	-0.036	2.63417	-0.011	2.6344	0.084	2.63421	0.05	2.63442	0.146	2.63426	0.005
2.6358	-0.036	2.63566	-0.011	2.63589	0.084	2.63571	0.05	2.63592	0.146	2.63576	0.005
2.6373	-0.04	2.63716	-0.024	2.63739	0.087	2.6372	0.038	2.63741	0.153	2.63729	-0.017
2.63879	-0.04	2.63868	-0.024	2.63888	0.087	2.63872	0.038	2.63893	0.153	2.63878	-0.017
2.64031	-0.041	2.64017	-0.028	2.64038	0.066	2.64022	0.05	2.64043	0.156	2.64027	-0.023
2.64181	-0.041	2.64167	-0.028	2.64188	0.066	2.64171	0.05	2.64192	0.156	2.64177	-0.023
2.6433	-0.032	2.64316	-0.028	2.64337	0.066	2.64321	0.05	2.64342	0.156	2.64326	-0.033
2.6448	-0.032	2.64466	-0.013	2.64487	0.073	2.6447	0.038	2.64491	0.146	2.64479	-0.033
2.64629	-0.032	2.64618	-0.013	2.64638	0.073	2.64622	0.038	2.64643	0.146	2.64628	-0.033
2.64781	-0.02	2.64768	0.013	2.64788	0.072	2.64772	0.027	2.64793	0.123	2.64777	-0.029
2.64931	-0.02	2.64917	0.013	2.64938	0.072	2.64921	0.027	2.64942	0.123	2.64927	-0.029
2.6508	0.009	2.65066	-0.012	2.65087	0.06	2.65071	0.031	2.65092	0.133	2.65076	-0.036
2.6523	0.009	2.65216	-0.012	2.65237	0.06	2.6522	0.031	2.65241	0.133	2.65229	-0.036
2.65379	0.007	2.65368	-0.012	2.65388	0.059	2.65372	0.05	2.65393	0.137	2.65378	-0.057
2.65531	0.007	2.65518	-0.012	2.6554	0.059	2.65522	0.05	2.65543	0.137	2.65528	-0.057
2.65681	-0.017	2.65667	-0.005	2.65689	0.057	2.65671	0.063	2.65692	0.136	2.65677	-0.074
2.6583	-0.017	2.65816	-0.005	2.65839	0.057	2.65821	0.063	2.65842	0.136	2.65826	-0.074
2.6598	-0.029	2.65966	-0.006	2.65988	0.064	2.6597	0.055	2.65991	0.136	2.65979	-0.049
2.66129	-0.029	2.66118	-0.006	2.66138	0.064	2.66122	0.055	2.66143	0.138	2.66128	-0.049
2.66281	-0.029	2.66268	-0.006	2.6629	0.064	2.66272	0.055	2.66293	0.138	2.66278	-0.049
2.66431	-0.016	2.66417	-0.002	2.66741	0.076	2.66732	0.066	2.66442	0.144	2.66427	-0.028
2.6658	-0.016	2.66566	-0.002	2.66776	0.076	2.66767	0.066	2.66592	0.144	2.66576	-0.028
2.6673	-0.014	2.66716	-0.001	2.66811	0.076	2.66802	0.066	2.66741	0.15	2.66729	-0.012
2.66879	-0.014	2.66868	-0.001	2.66908	0.076	2.66899	0.066	2.66893	0.15	2.66878	-0.012
2.67031	-0.012	2.67018	-0.014	2.6704	0.072	2.67022	0.069	2.67043	0.155	2.67028	-0.003
2.67181	-0.012	2.67167	-0.014	2.67189	0.072	2.67171	0.069	2.67192	0.155	2.67177	-0.003
2.6733	-0.009	2.67316	-0.025	2.67339	0.072	2.67321	0.075	2.67342	0.162	2.67326	-0.001
2.6748	-0.009	2.67466	-0.025	2.67488	0.072	2.6747	0.075	2.67491	0.162	2.67479	-0.001
2.67629	-0.012	2.67618	-0.036	2.67638	0.072	2.67622	0.079	2.67643	0.152	2.67628	-0.006
2.67781	-0.012	2.67768	-0.036	2.6779	0.072	2.67772	0.079	2.67793	0.152	2.67778	-0.006
2.67931	-0.012	2.67917	-0.036	2.67939	0.072	2.67921	0.079	2.67942	0.152	2.67927	-0.006
2.6808	-0.01	2.68066	-0.02	2.68089	0.067	2.68071	0.076	2.68092	0.166	2.68076	-0.015
2.6823	-0.01	2.68216	-0.02	2.68238	0.067	2.6822	0.076	2.68241	0.166	2.68229	-0.015
2.68379	-0.013	2.68368	-0.01	2.68388	0.07	2.68372	0.067	2.68393	0.175	2.68378	-0.014
2.68531	-0.013	2.68518	-0.01	2.6854	0.07	2.68522	0.067	2.68543	0.175	2.68528	-0.014
2.68681	-0.003	2.68667	-0.004	2.68689	0.094	2.68671	0.069	2.68692	0.189	2.68677	-0.018
2.6883	-0.003	2.68816	-0.004	2.68839	0.094	2.68821	0.069	2.68842	0.189	2.68826	-0.018
2.6898	-0.014	2.68966	0	2.68988	0.111	2.6897	0.048	2.68991	0.185	2.68979	-0.033
2.69129	-0.014	2.69118	0	2.69138	0.111	2.69122	0.048	2.69144	0.185	2.69128	-0.033
2.69282	-0.027	2.69268	-0.02	2.6929	0.1	2.69272	0.037	2.69293	0.178	2.69277	-0.031
2.69431	-0.027	2.69417	-0.02	2.69439	0.1	2.69421	0.037	2.69442	0.178	2.69426	-0.031
2.6958	-0.027	2.69566	-0.02	2.69589	0.1	2.69571	0.037	2.69592	0.178	2.69576	-0.018
2.6973	-0.033	2.69716	-0.042	2.69738	0.082	2.6972	0.041	2.69741	0.17	2.69727	-0.018
2.69879	-0.033	2.69868	-0.042	2.69888	0.082	2.69872	0.041	2.69894	0.17	2.69877	-0.018
2.70032	-0.058	2.70018	-0.033	2.7004	0.081	2.70022	0.05	2.70043	0.168	2.70027	-0.028
2.70181	-0.058	2.70167	-0.033	2.70189	0.081	2.70171	0.05	2.70192	0.168	2.70176	-0.028
2.7033	-0.06	2.70316	-0.033	2.70339	0.085	2.70321	0.054	2.70342	0.161	2.70326	-0.02
2.7048	-0.06	2.70466	-0.033	2.70488	0.085	2.7047	0.054	2.70491	0.161	2.70477	-0.02
2.70629	-0.062	2.70618	-0.03	2.70638	0.084	2.70622	0.047	2.70644	0.152	2.70628	-0.009
2.70782	-0.062	2.70768	-0.03	2.7079	0.084	2.70772	0.047	2.70793	0.152	2.70778	-0.009
2.70931	-0.049	2.70916	-0.02	2.70939	0.094	2.70921	0.058	2.70942	0.135	2.70927	0.006
2.7108	-0.049	2.71066	-0.02	2.71089	0.094	2.71071	0.058	2.71092	0.135	2.71076	0.006
2.7123	-0.045	2.71216	-0.02	2.71238	0.092	2.7122	0.059	2.71241	0.135	2.71229	0.013
2.71379	-0.045	2.71366	-0.014	2.71388	0.092	2.71372	0.059	2.71394	0.13	2.71378	0.013
2.71532	-0.045	2.71516	-0.014	2.7154	0.092	2.71522	0.059	2.71543	0.13	2.71528	0.013
2.71681	-0.041	2.71666	-0.009	2.7169	0.087	2.71988	0.051	2.71692	0.129	2.71677	0.018
2.7183	-0.041	2.71816	-0.009	2.71839	0.087	2.72023	0.051	2.71842	0.129	2.71826	0.018
2.71979	-0.019	2.71966	-0.016	2.71988	0.091	2.72064	0.051	2.71991	0.129	2.71979	0.012
2.72129	-0.019	2.72116	-0.016	2.72138	0.091	2.72155	0.051	2.72144	0.129	2.72128	0.012
2.72279	-0.003	2.72266	-0.004	2.7229	0.085	2.72272	0.041	2.72293	0.139	2.72278	0.003
2.72429	-0.003	2.72418	-0.004	2.7244	0.085	2.72421	0.041	2.72442	0.139	2.72427	0.003
2.7258	0.013	2.72568	-0.003	2.72589	0.094	2.72571	0.025	2.72592	0.143	2.72576	-0.01
2.72729	0.013	2.72717	-0.003	2.72738	0.094	2.7272	0.025	2.72741	0.143	2.72729	-0.01
2.72879	0.01	2.72867	-0.003	2.72888	0.08	2.72873	0.025	2.72891	0.143	2.72878	-0.018
2.73029	0.01	2.73016	0.011	2.7304	0.08	2.73022	0.025	2.73041	0.161	2.73028	-0.018
2.73179	0.01	2.73168	0.011	2.7319	0.08	2.73171	0.025	2.73191	0.161	2.73177	-0.018
2.73332	-0.005	2.73318	0.002	2.73339	0.052	2.73321	0.038	2.73341	0.178	2.73326	-0.025
2.73481	-0.005	2.73467	0.002	2.73488	0.052	2.7347	0.038	2.73491	0.178	2.73479	-0.025
2.73631	-0.012	2.73617	0	2.73638	0.054	2.73623	0.053	2.73641	0.163	2.73628	-0.014
2.7378	-0.012	2.73766	0	2.7379	0.054	2.73772	0.053	2.73791	0.163	2.73778	-0.014
2.7393	-0.008	2.73919	-0.009	2.7394	0.05	2.73921	0.053	2.73941	0.173	2.73927	-0.013
2.74082	-0.008	2.74068	-0.009	2.74089	0.05	2.74071	0.053	2.74091	0.173	2.74077	-0.013
2.74231	-0.009	2.74217	-0.014	2.74238	0.042	2.7422	0.048	2.74243	0.16	2.74229	-0.034
2.74381	-0.009	2.74367	-0.014	2.74388	0.042	2.74373	0.048	2.74393	0.16	2.74378	-0.034
2.7453	-0.012	2.74516	-0.018	2.7454	0.027	2.74522	0.039	2.74542	0.16	2.74528	-0.028
2.7468	-0.012	2.74669	-0.018	2.7469	0.027	2.74671	0.039	2.74692	0.153	2.74677	-0.028
2.74832	-0.012	2.74818	-0.018	2.74839	0.027	2.74821	0.039	2.74841	0.153	2.74827	-0.028
2.74981	-0.025	2.74967	-0.019	2.74988	0.037	2.7497	0.022	2.74993	0.151	2.74979	-0.018
2.75131	-0.025	2.75117	-0.019	2.75138	0.037	2.75123	0.022	2.75143	0.151	2.75128	-0.018
2.7528	-0.034	2.75266	-0.029	2.7529	0.048	2.75272	0.027	2.75292	0.137	2.75278	-0.011
2.7543	-0.034	2.75419	-0.029	2.7544	0.048	2.75421	0.027	2.75442	0.137	2.75427	-0.011
2.75582	-0.03	2.75568	-0.02	2.75589	0.05	2.75571	0.039	2.75591	0.152	2.75577	-0.002
2.75731	-0.03	2.75717	-0.02	2.75738	0.05	2.7572	0.039	2.75743	0.152	2.75729	-0.002
2.75881	-0.016	2.75867	-0.018	2.75888	0.068	2.75873	0.061	2.75893	0.168	2.75878	-0.012
2.7603	-0.016	2.76016	-0.018	2.7604	0.068	2.76022	0.061	2.76042	0.168	2.76028	-0.012
2.7618	-0.013	2.76169	-0.021	2.7619	0.088	2.76171	0.081	2.76192	0.164	2.76177	-0.015
2.76332	-0.013	2.76318	-0.021	2.76339	0.088	2.76321	0.081	2.76341	0.164	2.76327	-0.015
2.76481	-0.002	2.76467	-0.021	2.76488	0.088	2.7647	0.081	2.76493	0.164	2.76479	0.003
2.76631	-0.002	2.76617	-0.015	2.76638	0.09	2.76623	0.071	2.76643	0.165	2.76627	0.003
2.7678	-0.002	2.76766	-0.015	2.7679	0.09	2.76772	0.071	2.76792	0.165	2.76777	0.003
2.7693	-0.01	2.76919	0.009	2.7694	0.085	2.76921	0.08	2.76942	0.164	2.77238	0.02
2.77082	-0.01	2.77068	0.009	2.77089	0.085	2.77071	0.08	2.77091	0.164	2.77286	0.02
2.77231	-0.017	2.77217	0.022	2.77238	0.083	2.7722	0.082	2.77243	0.158	2.77329	0.02
2.77381	-0.017	2.77367	0.022	2.77388	0.083	2.77373	0.082	2.77393	0.158	2.77418	0.02
2.7753	-0.027	2.77516	0.009	2.7754	0.085	2.77522	0.072	2.77542	0.156	2.77527	0.023
2.7768	-0.027	2.77669	0.009	2.7769	0.085	2.77671	0.072	2.77692	0.156	2.77676	0.023
2.77832	-0.033	2.77818	-0.009	2.77839	0.091	2.77821	0.07	2.77841	0.167	2.77827	0.029
2.77981	-0.033	2.77967	-0.009	2.77988	0.091	2.7797	0.07	2.77994	0.167	2.77977	0.029
2.78131	-0.038	2.78117	-0.009	2.78138	0.091	2.78123	0.086	2.78143	0.167	2.78128	0.013
2.7828	-0.038	2.78266	-0.023	2.7829	0.094	2.78272	0.086	2.78292	0.174	2.78277	0.013
2.7843	-0.038	2.78419	-0.023	2.7844	0.094	2.78421	0.086	2.78442	0.174	2.78426	0.013
2.78582	-0.037	2.78568	-0.025	2.78589	0.12	2.78571	0.051	2.78591	0.181	2.78579	0.001
2.78731	-0.037	2.78717	-0.025	2.78738	0.12	2.7872	0.051	2.78744	0.181	2.78728	0.001
2.78881	-0.027	2.78867	-0.022	2.78888	0.115	2.78873	0.036	2.78893	0.181	2.79206	0.006
2.7903	-0.027	2.79016	-0.022	2.7904	0.115	2.79022	0.036	2.79042	0.181	2.79299	0.006
2.7918	-0.02	2.79169	-0.023	2.79188	0.124	2.79171	0.05	2.79192	0.181	2.79358	0.006
2.79332	-0.02	2.79318	-0.023	2.79338	0.124	2.79321	0.05	2.79341	0.181	2.79399	0.006
2.79481	-0.029	2.79467	-0.027	2.79488	0.121	2.7947	0.06	2.79494	0.157	2.79478	0
2.79631	-0.029	2.79617	-0.027	2.79638	0.121	2.79623	0.06	2.79643	0.157	2.79628	0
2.7978	-0.037	2.79766	-0.027	2.79788	0.116	2.79772	0.055	2.79792	0.157	2.79777	0.003
2.7993	-0.037	2.79919	-0.024	2.79938	0.116	2.79922	0.055	2.79942	0.134	2.79926	0.003
2.80082	-0.037	2.80068	-0.024	2.80088	0.116	2.80071	0.055	2.80091	0.134	2.80079	0.003
2.80231	-0.03	2.80217	-0.014	2.80512	0.121	2.8049	0.09	2.80244	0.158	2.80228	0.005
2.80381	-0.03	2.80367	-0.014	2.80614	0.121	2.80572	0.09	2.80393	0.158	2.80378	0.005
2.8053	-0.03	2.80516	-0.008	2.80711	0.121	2.80677	0.09	2.80542	0.163	2.80527	-0.017
2.8068	-0.03	2.80669	-0.008	2.80787	0.112	2.80748	0.09	2.80692	0.163	2.80676	-0.017
2.80832	-0.034	2.80818	0.004	2.8084	0.112	2.80821	0.078	2.80841	0.159	2.80829	-0.042
2.80981	-0.034	2.80967	0.004	2.80989	0.112	2.8097	0.078	2.80994	0.159	2.80978	-0.042
2.81131	-0.023	2.81117	0.004	2.81139	0.102	2.81123	0.071	2.81143	0.158	2.81128	-0.043
2.8128	-0.023	2.81266	0.004	2.81288	0.102	2.81272	0.071	2.81292	0.158	2.81277	-0.043
2.8143	-0.03	2.81419	-0.002	2.8144	0.106	2.81421	0.054	2.81442	0.155	2.81426	-0.029
2.81582	-0.03	2.81568	-0.002	2.8159	0.106	2.81571	0.054	2.81591	0.155	2.81579	-0.029
2.81731	-0.034	2.81718	-0.002	2.81739	0.106	2.8172	0.054	2.81744	0.155	2.81728	-0.029
2.81881	-0.034	2.81867	-0.009	2.81889	0.109	2.81873	0.043	2.81893	0.13	2.81878	-0.029
2.8203	-0.034	2.82016	-0.009	2.82038	0.109	2.82022	0.043	2.82042	0.13	2.82027	-0.029
2.8218	-0.032	2.82169	-0.013	2.8219	0.107	2.82172	0.051	2.82192	0.113	2.82176	-0.044
2.82332	-0.032	2.82318	-0.013	2.8234	0.107	2.82321	0.051	2.82341	0.113	2.82329	-0.044
2.82481	-0.039	2.82468	-0.011	2.82489	0.094	2.8247	0.051	2.82494	0.136	2.82478	-0.042
2.82631	-0.039	2.82617	-0.011	2.82639	0.094	2.82623	0.051	2.82643	0.136	2.82628	-0.042
2.8278	-0.043	2.82766	0.006	2.82788	0.064	2.82772	0.046	2.82792	0.147	2.82777	-0.029
2.8293	-0.043	2.82919	0.006	2.8294	0.064	2.82922	0.046	2.82942	0.147	2.82927	-0.029
2.83082	-0.044	2.83068	0.014	2.8309	0.057	2.83071	0.035	2.83091	0.138	2.83079	-0.027
2.83231	-0.044	2.83218	0.014	2.83239	0.057	2.8322	0.035	2.83244	0.138	2.83228	-0.027
2.83381	-0.064	2.83367	0.014	2.83389	0.057	2.83373	0.048	2.83393	0.138	2.83378	-0.022
2.8353	-0.064	2.83516	0.01	2.83538	0.077	2.83522	0.048	2.83542	0.154	2.83527	-0.022
2.8368	-0.064	2.83669	0.01	2.8369	0.077	2.83672	0.048	2.83692	0.154	2.83677	-0.022
2.83832	-0.073	2.83818	0.003	2.8384	0.097	2.83821	0.07	2.83841	0.141	2.84098	0.011
2.83981	-0.073	2.83968	0.003	2.83989	0.097	2.8397	0.07	2.83994	0.141	2.84145	0.011
2.84131	-0.068	2.84117	0.005	2.84139	0.084	2.84123	0.082	2.84143	0.127	2.84236	0.011
2.8428	-0.068	2.84266	0.005	2.84288	0.084	2.84272	0.082	2.84292	0.127	2.84306	0.011
2.8443	-0.051	2.84419	0.004	2.8444	0.081	2.84422	0.094	2.84442	0.138	2.84427	0.009
2.84582	-0.051	2.84568	0.004	2.8459	0.081	2.84571	0.094	2.84591	0.138	2.84579	0.009
2.84732	-0.046	2.84718	-0.018	2.84739	0.081	2.8472	0.092	2.84744	0.141	2.84728	-0.008
2.84881	-0.046	2.84867	-0.018	2.84889	0.081	2.84873	0.092	2.84893	0.141	2.84878	-0.008
2.8503	-0.054	2.85016	-0.018	2.85038	0.087	2.85022	0.067	2.85043	0.141	2.85027	-0.017
2.8518	-0.054	2.85169	-0.023	2.85191	0.087	2.85172	0.067	2.85192	0.139	2.85177	-0.017
2.85332	-0.054	2.85318	-0.023	2.8534	0.087	2.85321	0.067	2.85341	0.139	2.85329	-0.017
2.85482	-0.046	2.85468	-0.028	2.85774	0.094	2.8547	0.059	2.85494	0.129	2.85478	-0.024
2.85631	-0.046	2.85617	-0.028	2.8587	0.094	2.85623	0.059	2.85643	0.129	2.85628	-0.024
2.8578	-0.053	2.85766	-0.019	2.85935	0.094	2.85772	0.069	2.85793	0.129	2.85777	-0.026
2.8593	-0.053	2.85919	-0.019	2.86014	0.094	2.85922	0.069	2.85942	0.129	2.85927	-0.026
2.86082	-0.052	2.86068	-0.026	2.8609	0.091	2.86071	0.066	2.86091	0.128	2.86079	-0.031
2.86232	-0.052	2.86218	-0.026	2.86239	0.091	2.8622	0.066	2.86244	0.128	2.86228	-0.031
2.86381	-0.038	2.86367	-0.047	2.86389	0.096	2.86373	0.051	2.86393	0.12	2.86378	-0.041
2.8653	-0.038	2.86516	-0.047	2.86538	0.096	2.86522	0.051	2.86543	0.12	2.86527	-0.041
2.8668	-0.022	2.86669	-0.069	2.86691	0.097	2.86671	0.055	2.86692	0.114	2.86677	-0.047
2.86832	-0.022	2.86818	-0.069	2.8684	0.097	2.8682	0.055	2.86841	0.114	2.86829	-0.047
2.86982	-0.017	2.86968	-0.069	2.86989	0.097	2.8697	0.055	2.86994	0.114	2.86978	-0.03
2.87131	-0.017	2.87117	-0.056	2.87139	0.102	2.87121	0.055	2.87143	0.105	2.87128	-0.03
2.8728	-0.017	2.87266	-0.056	2.87288	0.102	2.87271	0.055	2.87293	0.105	2.87277	-0.03
2.8743	-0.022	2.87419	-0.046	2.87441	0.112	2.87421	0.057	2.87442	0.1	2.87427	-0.033
2.87582	-0.022	2.87568	-0.046	2.8759	0.112	2.8757	0.057	2.87591	0.1	2.87579	-0.033
2.87732	-0.024	2.87718	-0.02	2.87739	0.113	2.8772	0.06	2.87744	0.102	2.87728	-0.035
2.87881	-0.024	2.87867	-0.02	2.87889	0.113	2.87871	0.06	2.87892	0.102	2.87878	-0.035
2.8803	-0.009	2.88016	-0.004	2.88038	0.113	2.88021	0.057	2.88041	0.118	2.88027	-0.007
2.8818	-0.009	2.88169	-0.004	2.88191	0.113	2.88171	0.057	2.88191	0.118	2.88177	-0.007
2.88332	-0.014	2.88318	-0.011	2.8834	0.109	2.8832	0.056	2.88341	0.129	2.88329	-0.01
2.88482	-0.014	2.88468	-0.011	2.88489	0.109	2.88473	0.056	2.88492	0.129	2.88478	-0.01
2.88631	-0.027	2.88617	-0.011	2.88639	0.109	2.88622	0.056	2.88642	0.129	2.88628	-0.01
2.8878	-0.027	2.88767	-0.018	2.88788	0.113	2.88771	0.055	2.88791	0.135	2.88777	-0.009
2.8893	-0.027	2.88919	-0.018	2.88941	0.113	2.88921	0.055	2.88941	0.135	2.88927	-0.009
2.89366	-0.029	2.89068	-0.011	2.8909	0.108	2.8907	0.048	2.89091	0.125	2.89079	-0.024
2.8941	-0.029	2.89218	-0.011	2.89239	0.108	2.89223	0.048	2.89243	0.125	2.89228	-0.024
2.89504	-0.029	2.89367	-0.026	2.89389	0.113	2.89372	0.055	2.89392	0.124	2.89378	-0.028
2.89589	-0.029	2.89517	-0.026	2.89538	0.113	2.89521	0.055	2.89542	0.124	2.89527	-0.028
2.8968	-0.026	2.89669	-0.023	2.89691	0.107	2.89671	0.06	2.89691	0.116	2.89677	-0.01
2.89832	-0.026	2.89818	-0.023	2.8984	0.107	2.8982	0.06	2.89844	0.116	2.89829	-0.01
2.89982	-0.046	2.89968	-0.03	2.89989	0.107	2.89973	0.059	2.89993	0.102	2.89978	-0.008
2.90131	-0.046	2.90117	-0.03	2.90139	0.107	2.90122	0.059	2.90142	0.102	2.90128	-0.008
2.9028	-0.043	2.90267	-0.03	2.90288	0.107	2.90271	0.059	2.90292	0.102	2.90277	-0.01
2.9043	-0.043	2.90419	-0.034	2.90441	0.097	2.90421	0.066	2.90441	0.094	2.90427	-0.01
2.90582	-0.043	2.90568	-0.034	2.9059	0.097	2.9057	0.066	2.90594	0.094	2.90579	-0.01
2.90732	-0.006	2.90718	-0.037	2.90739	0.068	2.90723	0.075	2.90743	0.097	2.90728	-0.009
2.90881	-0.006	2.90867	-0.037	2.90889	0.068	2.90872	0.075	2.90892	0.097	2.90878	-0.009
2.9103	-0.002	2.91017	-0.026	2.91038	0.074	2.91022	0.069	2.91042	0.106	2.91027	-0.015
2.9118	-0.002	2.91169	-0.026	2.91191	0.074	2.91171	0.069	2.91191	0.106	2.91177	-0.015
2.91332	-0.011	2.91318	-0.035	2.9134	0.09	2.9132	0.071	2.91344	0.123	2.91329	-0.019
2.91482	-0.011	2.91468	-0.035	2.91489	0.09	2.91473	0.071	2.91493	0.123	2.91478	-0.019
2.91631	-0.015	2.91617	-0.035	2.91639	0.103	2.91622	0.072	2.91642	0.115	2.91628	-0.02
2.9178	-0.015	2.91767	-0.035	2.91788	0.103	2.91772	0.072	2.91792	0.115	2.91777	-0.02
2.9193	-0.021	2.91919	-0.013	2.91941	0.093	2.91921	0.097	2.91941	0.115	2.91927	-0.009
2.92082	-0.021	2.92068	-0.013	2.9209	0.093	2.9207	0.097	2.92094	0.11	2.92079	-0.009
2.92232	-0.017	2.92218	-0.013	2.92239	0.093	2.92223	0.097	2.92243	0.11	2.92228	-0.011
2.92381	-0.017	2.92367	-0.027	2.92389	0.076	2.92372	0.091	2.92392	0.092	2.92378	-0.011
2.9253	-0.017	2.92517	-0.027	2.92538	0.076	2.92522	0.091	2.92542	0.092	2.92527	-0.011
2.9268	-0.011	2.92669	-0.034	2.92691	0.067	2.92671	0.062	2.92691	0.066	2.92677	-0.005
2.92832	-0.011	2.92818	-0.034	2.9284	0.067	2.9282	0.062	2.92844	0.066	2.92829	-0.005
2.92982	-0.024	2.92968	-0.03	2.9299	0.072	2.92973	0.048	2.92993	0.086	2.92978	-0.004
2.93131	-0.024	2.93117	-0.03	2.93139	0.072	2.93122	0.048	2.93142	0.086	2.93128	-0.004
2.9328	-0.014	2.93267	-0.016	2.93288	0.063	2.93272	0.047	2.93292	0.088	2.93277	0
2.9343	-0.014	2.93419	-0.016	2.93441	0.063	2.93421	0.047	2.93441	0.088	2.93427	0
2.93582	-0.006	2.93568	-0.015	2.9359	0.074	2.9357	0.064	2.93594	0.086	2.93579	0.001
2.93732	-0.006	2.93718	-0.015	2.9374	0.074	2.93723	0.064	2.93743	0.086	2.93728	0.001
2.93881	-0.006	2.93867	-0.015	2.93889	0.074	2.93872	0.064	2.93892	0.086	2.93878	-0.003
2.9403	-0.009	2.94017	-0.023	2.94038	0.068	2.94022	0.072	2.94042	0.101	2.94027	-0.003
2.9418	-0.009	2.94169	-0.023	2.94191	0.068	2.94171	0.072	2.94191	0.101	2.94177	-0.003
2.94332	-0.046	2.94318	-0.014	2.9434	0.077	2.9432	0.062	2.94344	0.09	2.94329	-0.024
2.94482	-0.046	2.94468	-0.014	2.9449	0.077	2.94473	0.062	2.94493	0.09	2.94479	-0.024
2.94631	-0.062	2.94617	0.002	2.94639	0.085	2.94622	0.074	2.94642	0.091	2.94628	-0.018
2.94781	-0.062	2.94767	0.002	2.94788	0.085	2.94772	0.074	2.94792	0.091	2.94777	-0.018
2.9493	-0.056	2.94919	0.01	2.94941	0.089	2.94921	0.071	2.94941	0.094	2.94927	-0.004
2.95082	-0.056	2.95068	0.01	2.9509	0.089	2.9507	0.071	2.95094	0.094	2.95079	-0.004
2.95232	-0.042	2.95218	0.018	2.9524	0.084	2.95223	0.072	2.95243	0.091	2.95229	0.002
2.95381	-0.042	2.95367	0.018	2.95389	0.084	2.95372	0.072	2.95393	0.091	2.95378	0.002
2.95531	-0.03	2.95517	0.018	2.95538	0.084	2.95522	0.072	2.95542	0.091	2.95527	-0.014
2.9568	-0.03	2.95669	0.03	2.95691	0.093	2.95671	0.076	2.95691	0.096	2.95677	-0.014
2.95832	-0.03	2.95818	0.03	2.9584	0.093	2.9582	0.076	2.95844	0.096	2.95829	-0.014
2.95982	-0.022	2.95968	0.04	2.9599	0.103	2.95973	0.072	2.95993	0.101	2.95979	-0.026
2.96131	-0.022	2.96117	0.04	2.96139	0.103	2.96122	0.072	2.96143	0.101	2.96128	-0.026
2.96281	-0.042	2.96267	0.024	2.96288	0.107	2.96272	0.058	2.96292	0.103	2.96277	-0.031
2.9643	-0.042	2.96419	0.024	2.96441	0.107	2.96421	0.058	2.96441	0.103	2.96427	-0.031
2.96582	-0.041	2.96568	0.007	2.9659	0.097	2.9657	0.047	2.96594	0.116	2.96579	-0.041
2.96732	-0.041	2.96718	0.007	2.9674	0.097	2.96723	0.047	2.96743	0.116	2.96729	-0.041
2.96881	-0.033	2.96867	0.009	2.96889	0.088	2.96872	0.054	2.96893	0.113	2.96878	-0.036
2.97031	-0.033	2.97017	0.009	2.97038	0.088	2.97022	0.054	2.97042	0.113	2.97027	-0.036
2.9718	-0.026	2.97169	-0.008	2.97191	0.105	2.97171	0.045	2.97191	0.113	2.97177	-0.039
2.97332	-0.026	2.97318	-0.008	2.9734	0.105	2.9732	0.045	2.97344	0.102	2.97329	-0.039
2.97482	-0.026	2.97468	-0.008	2.9749	0.105	2.97473	0.045	2.97493	0.102	2.97479	-0.039
2.97631	-0.035	2.97617	-0.02	2.97639	0.127	2.97622	0.044	2.97643	0.077	2.97628	-0.029
2.97781	-0.035	2.97767	-0.02	2.97788	0.127	2.97772	0.044	2.97792	0.077	2.97777	-0.029
2.9793	-0.031	2.97919	-0.004	2.97941	0.119	2.97921	0.049	2.97941	0.076	2.97927	-0.025
2.98082	-0.031	2.98068	-0.004	2.9809	0.119	2.98071	0.049	2.98094	0.076	2.98079	-0.025
2.98232	-0.027	2.98218	-0.004	2.9824	0.114	2.98223	0.053	2.98243	0.088	2.98229	-0.024
[truncated: 15,344 more rows]

## Sheet: FigS3B(i) 
		BmrA fl WT												BmrA fl K380A												BmrA fl W413A												BmrA fl W413L
				M=	66599.5	Da										M=	66542.4	Da										M=	66514.4	Da										M=	66572.4	Da
		MRW	109.719	N=	608	aa								MRW	109.625	N=	608	aa								MRW	109.579	N=	608	aa								MRW	109.674	N=	608	aa
				d=	0.1	cm										d=	0.1	cm										d=	0.1	cm										d=	0.1	cm
				c=	6.45161e-05	g/mL										c=	6.45161e-05	g/mL										c=	6.45161e-05	g/mL										c=	6.45161e-05	g/mL
Wavelenght (nm)		MRE				103 deg*cm2/dmol-1				Mean (103 deg*cm2/dmol-1)	STD			MRE				103 deg*cm2/dmol-1				Mean (103 deg*cm2/dmol-1)	STD			MRE				103 deg*cm2/dmol-1				Mean (103 deg*cm2/dmol-1)	STD			MRE				103 deg*cm2/dmol-1				Mean (103 deg*cm2/dmol-1)	STD
260		427.149	-626.13	-1706.01		0.427149	-0.62613	-1.70601		-0.634997	1.06661			-50.7768	602.961	-584.475		-0.0507768	0.602961	-0.584475		-0.0107636	0.594728			-142.219	-12.5015	-707.302		-0.142219	-0.0125015	-0.707302		-0.287341	0.369435			464.025	84.0245	-1056.76		0.464025	0.0840245	-1.05676		-0.16957	0.791473
259.8		143.393	675.172	-402.549		0.143393	0.675172	-0.402549		0.138672	0.538876			190.871	1334.38	-348.646		0.190871	1.33438	-0.348646		0.392202	0.859386			398.021	1548.08	-606.605		0.398021	1.54808	-0.606605		0.446499	1.07816			-703.408	1582.88	-829.162		-0.703408	1.58288	-0.829162		0.01677	1.35775
259.6		34.3658	584.03	-590.392		0.0343658	0.58403	-0.590392		0.0093346	0.587611			315.746	1490.28	-463.616		0.315746	1.49028	-0.463616		0.44747	0.983586			162.27	1043.18	-861.254		0.16227	1.04318	-0.861254		0.114732	0.953107			-597.015	586.583	-1047.2		-0.597015	0.586583	-1.0472		-0.352544	0.843882
259.4		457.674	427.562	-101.632		0.457674	0.427562	-0.101632		0.261201	0.314583			744.606	1007.06	-529.55		0.744606	1.00706	-0.52955		0.407372	0.821941			288.233	732.571	-937.567		0.288233	0.732571	-0.937567		0.0277457	0.865003			-372.847	264.042	-981.2		-0.372847	0.264042	-0.9812		-0.363335	0.622675
259.2		454.083	-125.205	194.938		0.454083	-0.125205	0.194938		0.174605	0.290179			527.482	741.817	-177.614		0.527482	0.741817	-0.177614		0.363895	0.48105			331.222	606.182	-602.839		0.331222	0.606182	-0.602839		0.111522	0.633746			-500.829	-5.34041	-524.918		-0.500829	-0.00534041	-0.524918		-0.343696	0.293272
259		422.031	-313.307	501.041		0.422031	-0.313307	0.501041		0.203255	0.449097			533.305	717.802	5.62402		0.533305	0.717802	0.00562402		0.41891	0.369613			446.924	569.174	-483.85		0.446924	0.569174	-0.48385		0.177416	0.575926			-326.059	-225.48	-266.865		-0.326059	-0.22548	-0.266865		-0.272801	0.0505516
258.8		229.887	-446.446	331.76		0.229887	-0.446446	0.33176		0.0384003	0.422967			375.663	791.885	-45.7854		0.375663	0.791885	-0.0457854		0.373921	0.418838			352.142	609.133	-389.033		0.352142	0.609133	-0.389033		0.190747	0.518286			-400.085	-29.439	-375.072		-0.400085	-0.029439	-0.375072		-0.268199	0.20715
258.6		255.969	-564.786	263.161		0.255969	-0.564786	0.263161		-0.0152187	0.475953			290.13	621.455	-16.5286		0.29013	0.621455	-0.0165286		0.298352	0.319071			443.885	557.633	-284.541		0.443885	0.557633	-0.284541		0.238992	0.456946			-358.897	-2.66337	-445.933		-0.358897	-0.00266337	-0.445933		-0.269164	0.234864
258.4		113.551	-656.096	181.866		0.113551	-0.656096	0.181866		-0.120226	0.465332			260.512	707.062	-10.7919		0.260512	0.707062	-0.0107919		0.318927	0.362475			343.944	513.503	-151.998		0.343944	0.513503	-0.151998		0.23515	0.345832			-320.026	-74.7793	-448.318		-0.320026	-0.0747793	-0.448318		-0.281041	0.189796
258.2		-19.6685	-648.094	44.5928		-0.0196685	-0.648094	0.0445928		-0.207723	0.382723			280.49	752.214	8.63747		0.28049	0.752214	0.00863747		0.347114	0.376239			284.927	456.214	-141.139		0.284927	0.456214	-0.141139		0.200001	0.307599			-270.437	-86.3241	-484.228		-0.270437	-0.0863241	-0.484228		-0.28033	0.199136
258		-159.405	-664.746	-14.7224		-0.159405	-0.664746	-0.0147224		-0.279624	0.34128			287.78	785.8	-73.6375		0.28778	0.7858	-0.0736375		0.333314	0.431524			179.613	471.971	-193.386		0.179613	0.471971	-0.193386		0.152733	0.333492			-199.442	-30.4054	-502.609		-0.199442	-0.0304054	-0.502609		-0.244152	0.239256
257.8		-192.506	-702.796	-114.754		-0.192506	-0.702796	-0.114754		-0.336685	0.319436			240.945	697.727	-132.511		0.240945	0.697727	-0.132511		0.26872	0.415815			118.209	405.216	-108.918		0.118209	0.405216	-0.108918		0.138169	0.257648			-235.603	-78.9739	-507.225		-0.235603	-0.0789739	-0.507225		-0.273934	0.216683
257.6		-276.232	-635.6	-120.549		-0.276232	-0.6356	-0.120549		-0.344127	0.264153			122.666	723.625	-124.501		0.122666	0.723625	-0.124501		0.240597	0.436188			-40.2619	409.213	-82.8958		-0.0402619	0.409213	-0.0828958		0.0953518	0.272646			-368.317	-109.704	-372.676		-0.368317	-0.109704	-0.372676		-0.283566	0.150584
257.4		-256.959	-717.17	-129.609		-0.256959	-0.71717	-0.129609		-0.367913	0.309095			160.704	642.582	-160.082		0.160704	0.642582	-0.160082		0.214401	0.404017			52.0086	328.207	-72.8784		0.0520086	0.328207	-0.0728784		0.102446	0.205244			-262.841	-125.562	-307.146		-0.262841	-0.125562	-0.307146		-0.23185	0.0946759
257.2		-203.598	-713.014	-72.4893		-0.203598	-0.713014	-0.0724893		-0.3297	0.33837			135.783	686.226	-127.159		0.135783	0.686226	-0.127159		0.231617	0.415075			21.5098	363.503	-9.66419		0.0215098	0.363503	-0.00966419		0.125116	0.207037			-259.702	-24.1868	-133.681		-0.259702	-0.0241868	-0.133681		-0.13919	0.117854
257		-169.499	-764.229	-94.7789		-0.169499	-0.764229	-0.0947789		-0.342836	0.366845			71.8013	629.144	-180.466		0.0718013	0.629144	-0.180466		0.173493	0.414274			-4.2517	300.068	-41.7524		-0.0042517	0.300068	-0.0417524		0.084688	0.187465			-268.176	-74.6853	-171.84		-0.268176	-0.0746853	-0.17184		-0.171567	0.0967456
256.8		-212.157	-744.005	-103.074		-0.212157	-0.744005	-0.103074		-0.353079	0.342917			33.3143	681.756	-137.011		0.0333143	0.681756	-0.137011		0.192686	0.432024			10.3355	282.246	-52.3824		0.0103355	0.282246	-0.0523824		0.0800664	0.177879			-289.638	-107.19	-263.625		-0.289638	-0.10719	-0.263625		-0.220151	0.0986879
256.6		-254.058	-694.376	-105.711		-0.254058	-0.694376	-0.105711		-0.351382	0.306163			3.78963	717.727	-219.888		0.00378963	0.717727	-0.219888		0.16721	0.489704			-111.965	349.722	-82.1209		-0.111965	0.349722	-0.0821209		0.0518787	0.258371			-343.291	-33.7121	-274.991		-0.343291	-0.0337121	-0.274991		-0.217331	0.162645
256.4		-210.805	-650.018	-153.056		-0.210805	-0.650018	-0.153056		-0.33796	0.271789			-72.8217	735.07	-322.284		-0.0728217	0.73507	-0.322284		0.113321	0.552708			-113.692	388.223	-62.2156		-0.113692	0.388223	-0.0622156		0.0707718	0.276123			-322.876	64.8549	-253.99		-0.322876	0.0648549	-0.25399		-0.17067	0.206858
256.2		-188.399	-663.942	-106.509		-0.188399	-0.663942	-0.106509		-0.319617	0.300992			-72.3404	770.049	-273.153		-0.0723404	0.770049	-0.273153		0.141519	0.553506			-80.9579	364.33	1.17716		-0.0809579	0.36433	0.00117716		0.0948498	0.236963			-289.46	56.7249	-167.809		-0.28946	0.0567249	-0.167809		-0.133515	0.175622
256		-226.47	-645.202	-106.824		-0.22647	-0.645202	-0.106824		-0.326165	0.282696			-79.8642	811.973	-264.706		-0.0798642	0.811973	-0.264706		0.155801	0.575728			-63.1544	358.394	-52.0429		-0.0631544	0.358394	-0.0520429		0.0810656	0.240238			-299.971	82.9614	-221.106		-0.299971	0.0829614	-0.221106		-0.146039	0.202202
255.8		-205.057	-676.632	-160.21		-0.205057	-0.676632	-0.16021		-0.3473	0.28609			-80.7593	775.025	-269.208		-0.0807593	0.775025	-0.269208		0.141686	0.556522			-43.809	335.592	-54.7939		-0.043809	0.335592	-0.0547939		0.0789964	0.222286			-221.901	76.7261	-230.219		-0.221901	0.0767261	-0.230219		-0.125131	0.174863
255.6		-220.301	-629.204	-188.132		-0.220301	-0.629204	-0.188132		-0.345879	0.245893			-158.555	816.147	-283.495		-0.158555	0.816147	-0.283495		0.124699	0.602061			-42.4295	390.867	-45.9654		-0.0424295	0.390867	-0.0459654		0.100824	0.251191			-229.781	150.479	-236.111		-0.229781	0.150479	-0.236111		-0.105138	0.221393
255.4		-176.92	-625.536	-223.291		-0.17692	-0.625536	-0.223291		-0.341916	0.246714			-133.163	857.246	-280.348		-0.133163	0.857246	-0.280348		0.147912	0.618694			8.499	341.182	-56.506		0.008499	0.341182	-0.056506		0.097725	0.21333			-159.195	121.039	-221.572		-0.159195	0.121039	-0.221572		-0.086576	0.182485
255.2		-168.824	-613.431	-228.909		-0.168824	-0.613431	-0.228909		-0.337055	0.241227			-155.616	871.09	-282.143		-0.155616	0.87109	-0.282143		0.144444	0.632466			12.7974	308.844	-69.9042		0.0127974	0.308844	-0.0699042		0.0839124	0.199137			-220.027	137.772	-248.488		-0.220027	0.137772	-0.248488		-0.110248	0.215262
255		-109.983	-593.252	-190.224		-0.109983	-0.593252	-0.190224		-0.29782	0.258978			-141.064	852.008	-329.192		-0.141064	0.852008	-0.329192		0.127251	0.634668			16.8357	319.932	-59.3708		0.0168357	0.319932	-0.0593708		0.0924656	0.200643			-199.679	116.162	-203.708		-0.199679	0.116162	-0.203708		-0.0957417	0.183525
254.8		-98.6614	-539.543	-189.653		-0.0986614	-0.539543	-0.189653		-0.275952	0.232766			-146.375	863.12	-333.076		-0.146375	0.86312	-0.333076		0.12789	0.643535			-0.772455	298.063	-65.3492		-0.000772455	0.298063	-0.0653492		0.0773138	0.193882			-232.499	101.117	-208.391		-0.232499	0.101117	-0.208391		-0.113258	0.186045
254.6		-42.9137	-524.381	-180.261		-0.0429137	-0.524381	-0.180261		-0.249185	0.248023			-155.68	896.055	-306.224		-0.15568	0.896055	-0.306224		0.144717	0.655017			43.5644	350.736	-25.96		0.0435644	0.350736	-0.02596		0.12278	0.200453			-249.226	61.5625	-165.084		-0.249226	0.0615625	-0.165084		-0.117582	0.160747
254.4		-103.177	-544.526	-198.277		-0.103177	-0.544526	-0.198277		-0.281993	0.232279			-194.717	909.331	-305.612		-0.194717	0.909331	-0.305612		0.136334	0.671727			4.32166	329.909	-66.4118		0.00432166	0.329909	-0.0664118		0.089273	0.211377			-275.584	38.6106	-175.362		-0.275584	0.0386106	-0.175362		-0.137445	0.160492
254.2		-75.9038	-489.9	-153.778		-0.0759038	-0.4899	-0.153778		-0.239861	0.220013			-193.279	946.249	-306.155		-0.193279	0.946249	-0.306155		0.148938	0.692794			25.8859	366.734	-76.0898		0.0258859	0.366734	-0.0760898		0.10551	0.231901			-242.987	7.2924	-160.196		-0.242987	0.0072924	-0.160196		-0.131964	0.127506
254		-117.936	-507.739	-207.416		-0.117936	-0.507739	-0.207416		-0.277697	0.204184			-222.995	904.919	-325.033		-0.222995	0.904919	-0.325033		0.118964	0.682567			23.6504	357.385	-130.236		0.0236504	0.357385	-0.130236		0.0835998	0.249277			-273.396	-8.48099	-217.914		-0.273396	-0.00848099	-0.217914		-0.166597	0.139714
253.8		-82.2585	-490.653	-268.644		-0.0822585	-0.490653	-0.268644		-0.280519	0.204456			-261	903.445	-356.286		-0.261	0.903445	-0.356286		0.0953863	0.701419			6.40969	395.419	-152.603		0.00640969	0.395419	-0.152603		0.0830752	0.28194			-303.305	61.8862	-231.856		-0.303305	0.0618862	-0.231856		-0.157758	0.193543
253.6		-87.4306	-443.871	-323.2		-0.0874306	-0.443871	-0.3232		-0.284834	0.181291			-269.346	880.641	-374.079		-0.269346	0.880641	-0.374079		0.079072	0.696151			45.5021	395.193	-224.773		0.0455021	0.395193	-0.224773		0.071974	0.31083			-320.721	94.658	-302.302		-0.320721	0.094658	-0.302302		-0.176122	0.234683
253.4		27.3478	-444.985	-381.583		0.0273478	-0.444985	-0.381583		-0.266407	0.256366			-206.718	891.337	-387.68		-0.206718	0.891337	-0.38768		0.0989797	0.692141			139.549	439.396	-256.81		0.139549	0.439396	-0.25681		0.107378	0.349216			-277.306	92.1489	-331.518		-0.277306	0.0921489	-0.331518		-0.172225	0.230554
253.2		17.2848	-517.936	-384.373		0.0172848	-0.517936	-0.384373		-0.295008	0.278577			-207.813	878.651	-414.123		-0.207813	0.878651	-0.414123		0.0855717	0.69453			160.345	447.69	-285.979		0.160345	0.44769	-0.285979		0.107352	0.369694			-289.963	46.8746	-388.916		-0.289963	0.0468746	-0.388916		-0.210668	0.22846
253		8.21879	-496.154	-415.124		0.00821879	-0.496154	-0.415124		-0.30102	0.270856			-202.228	920.815	-446.147		-0.202228	0.920815	-0.446147		0.0908133	0.729076			178.862	477.189	-328.859		0.178862	0.477189	-0.328859		0.109064	0.407532			-299.412	-15.8782	-398.856		-0.299412	-0.0158782	-0.398856		-0.238049	0.198726
252.8		-32.5819	-491.309	-420.801		-0.0325819	-0.491309	-0.420801		-0.314897	0.247021			-179.439	850.801	-434.571		-0.179439	0.850801	-0.434571		0.0789303	0.680523			202.438	455.263	-307.028		0.202438	0.455263	-0.307028		0.116891	0.388279			-345.711	-70.5588	-406.4		-0.345711	-0.0705588	-0.4064		-0.274223	0.17897
252.6		-57.5278	-443.682	-529.987		-0.0575278	-0.443682	-0.529987		-0.343732	0.251589			-191.239	884.836	-502.172		-0.191239	0.884836	-0.502172		0.0638083	0.727829			164.638	499.629	-394.097		0.164638	0.499629	-0.394097		0.0900567	0.451507			-342.239	-31.1979	-481.464		-0.342239	-0.0311979	-0.481464		-0.284967	0.230532
252.4		-60.7062	-407.284	-608.002		-0.0607062	-0.407284	-0.608002		-0.358664	0.276868			-194.105	838.148	-542.757		-0.194105	0.838148	-0.542757		0.033762	0.7181			164.703	534.77	-365.333		0.164703	0.53477	-0.365333		0.11138	0.452414			-344.802	-48.4296	-491.281		-0.344802	-0.0484296	-0.491281		-0.294838	0.225614
252.2		-41.8377	-409.654	-646.18		-0.0418377	-0.409654	-0.64618		-0.365891	0.304539			-183.747	830.663	-588.179		-0.183747	0.830663	-0.588179		0.019579	0.730948			141.854	551.75	-419.585		0.141854	0.55175	-0.419585		0.0913397	0.487634			-350.295	-49.5188	-510.766		-0.350295	-0.0495188	-0.510766		-0.303527	0.234153
252		-0.892235	-418.807	-662.293		-0.000892235	-0.418807	-0.662293		-0.360664	0.334512			-156.326	787.073	-612.428		-0.156326	0.787073	-0.612428		0.00610633	0.71375			112.396	592.753	-416.573		0.112396	0.592753	-0.416573		0.096192	0.504858			-364.137	-39.6555	-507.01		-0.364137	-0.0396555	-0.50701		-0.303601	0.239486
251.8		-50.2489	-447.414	-720.576		-0.0502489	-0.447414	-0.720576		-0.40608	0.33707			-216.487	747.094	-682.811		-0.216487	0.747094	-0.682811		-0.0507347	0.72922			55.9397	586.239	-446.168		0.0559397	0.586239	-0.446168		0.0653369	0.516268			-455.472	-92.4881	-517.501		-0.455472	-0.0924881	-0.517501		-0.355154	0.22958
251.6		-65.3166	-408.865	-704.767		-0.0653166	-0.408865	-0.704767		-0.392983	0.320021			-240.104	711.314	-658.815		-0.240104	0.711314	-0.658815		-0.062535	0.702112			8.1501	627.817	-413.874		0.0081501	0.627817	-0.413874		0.074031	0.523961			-487.916	-83.0478	-450.247		-0.487916	-0.0830478	-0.450247		-0.340404	0.223671
251.4		-34.4479	-352.717	-752.894		-0.0344479	-0.352717	-0.752894		-0.38002	0.36			-256.616	719.864	-670.851		-0.256616	0.719864	-0.670851		-0.069201	0.714049			5.71397	646.168	-491.055		0.00571397	0.646168	-0.491055		0.053609	0.570122			-483.153	-88.6859	-483.967		-0.483153	-0.0886859	-0.483967		-0.351935	0.227981
251.2		-19.355	-373.027	-788.401		-0.019355	-0.373027	-0.788401		-0.393594	0.384935			-260.204	687.51	-651.59		-0.260204	0.68751	-0.65159		-0.0747613	0.688541			-33.9835	666.952	-467.057		-0.0339835	0.666952	-0.467057		0.0553038	0.572253			-478.119	-123.594	-458.922		-0.478119	-0.123594	-0.458922		-0.353545	0.199375
251		-14.5311	-387.627	-801.722		-0.0145311	-0.387627	-0.801722		-0.401293	0.393773			-251.222	642.505	-677.889		-0.251222	0.642505	-0.677889		-0.0955353	0.673824			-57.4464	633.454	-465.501		-0.0574464	0.633454	-0.465501		0.0368355	0.555511			-468.17	-101.156	-491.686		-0.46817	-0.101156	-0.491686		-0.353671	0.219
250.8		-41.641	-369.057	-760.503		-0.041641	-0.369057	-0.760503		-0.3904	0.359906			-307.042	660.455	-609.017		-0.307042	0.660455	-0.609017		-0.0852013	0.663174			-143.377	663.859	-448.6		-0.143377	0.663859	-0.4486		0.0239607	0.574798			-502.062	-96.2622	-460.347		-0.502062	-0.0962622	-0.460347		-0.35289	0.223223
250.6		4.03221	-401.283	-757.558		0.00403221	-0.401283	-0.757558		-0.384936	0.381058			-304.578	641.576	-624.948		-0.304578	0.641576	-0.624948		-0.0959833	0.658525			-157.001	626.532	-489.642		-0.157001	0.626532	-0.489642		-0.00670367	0.573065			-510.069	-108.117	-474.324		-0.510069	-0.108117	-0.474324		-0.36417	0.222467
250.4		-15.4042	-424.208	-699.677		-0.0154042	-0.424208	-0.699677		-0.379763	0.344295			-367.483	570.205	-589.617		-0.367483	0.570205	-0.589617		-0.128965	0.615601			-233.824	608.763	-492.052		-0.233824	0.608763	-0.492052		-0.0390377	0.575678			-584.046	-160.67	-491.614		-0.584046	-0.16067	-0.491614		-0.41211	0.222604
250.2		-17.0015	-485.73	-689.814		-0.0170015	-0.48573	-0.689814		-0.397515	0.344972			-424.142	526.157	-627.627		-0.424142	0.526157	-0.627627		-0.175204	0.615859			-290.262	510.274	-485.716		-0.290262	0.510274	-0.485716		-0.088568	0.52774			-597.356	-249.27	-584.017		-0.597356	-0.24927	-0.584017		-0.476881	0.19723
250		-4.73274	-501.189	-625.05		-0.00473274	-0.501189	-0.62505		-0.376991	0.328279			-418.923	560.619	-611.809		-0.418923	0.560619	-0.611809		-0.156704	0.628662			-308.481	467.154	-435.323		-0.308481	0.467154	-0.435323		-0.0922167	0.488563			-597.04	-281.295	-560.26		-0.59704	-0.281295	-0.56026		-0.479532	0.17266
249.8		-79.9402	-485.936	-615.404		-0.0799402	-0.485936	-0.615404		-0.39376	0.279379			-467.109	540.056	-599.406		-0.467109	0.540056	-0.599406		-0.175486	0.623198			-377.205	453.278	-419.661		-0.377205	0.453278	-0.419661		-0.114529	0.492194			-647.288	-293.835	-581.818		-0.647288	-0.293835	-0.581818		-0.507647	0.188038
249.6		-46.286	-504.004	-624.235		-0.046286	-0.504004	-0.624235		-0.391508	0.304955			-478.306	523.665	-702.875		-0.478306	0.523665	-0.702875		-0.219172	0.653041			-424.772	459.172	-455.363		-0.424772	0.459172	-0.455363		-0.140321	0.519401			-595.168	-275.042	-624.837		-0.595168	-0.275042	-0.624837		-0.498349	0.193958
249.4		-123.175	-515.778	-672.067		-0.123175	-0.515778	-0.672067		-0.437007	0.282797			-505.179	521.464	-810.293		-0.505179	0.521464	-0.810293		-0.264669	0.697695			-528.52	444.642	-502.842		-0.52852	0.444642	-0.502842		-0.195573	0.554591			-631.318	-222.817	-668.33		-0.631318	-0.222817	-0.66833		-0.507488	0.247226
249.2		-120.204	-505.693	-621.436		-0.120204	-0.505693	-0.621436		-0.415778	0.262435			-499.683	552.798	-828.409		-0.499683	0.552798	-0.828409		-0.258431	0.721516			-478.818	426.882	-463.3		-0.478818	0.426882	-0.4633		-0.171745	0.518485			-604.085	-208.758	-646.9		-0.604085	-0.208758	-0.6469		-0.486581	0.241552
249		-72.6486	-541.778	-615.668		-0.0726486	-0.541778	-0.615668		-0.410032	0.294509			-494.188	486.942	-784.859		-0.494188	0.486942	-0.784859		-0.264035	0.666406			-453.354	333.547	-473.287		-0.453354	0.333547	-0.473287		-0.197698	0.46018			-530.204	-210.452	-611.61		-0.530204	-0.210452	-0.61161		-0.450755	0.212052
248.8		-103.098	-581.306	-587.617		-0.103098	-0.581306	-0.587617		-0.424007	0.277933			-421.226	505.375	-799.158		-0.421226	0.505375	-0.799158		-0.238336	0.671221			-428.93	284.325	-472.396		-0.42893	0.284325	-0.472396		-0.205667	0.424902			-497.271	-232.757	-660.347		-0.497271	-0.232757	-0.660347		-0.463458	0.215791
248.6		-152.658	-637.463	-504.188		-0.152658	-0.637463	-0.504188		-0.431436	0.250457			-431.781	458.538	-727.688		-0.431781	0.458538	-0.727688		-0.233644	0.617436			-423.495	204.326	-433.405		-0.423495	0.204326	-0.433405		-0.217525	0.365367			-524.938	-307.043	-640.495		-0.524938	-0.307043	-0.640495		-0.490825	0.169323
248.4		-187.268	-688.391	-550.769		-0.187268	-0.688391	-0.550769		-0.475476	0.258907			-465.202	431.59	-733.814		-0.465202	0.43159	-0.733814		-0.255809	0.610267			-431.351	152.292	-470.931		-0.431351	0.152292	-0.470931		-0.249997	0.348954			-520.72	-329.133	-678.553		-0.52072	-0.329133	-0.678553		-0.509469	0.174982
248.2		-204.687	-676.252	-551.149		-0.204687	-0.676252	-0.551149		-0.477363	0.244288			-415.358	452.875	-750.521		-0.415358	0.452875	-0.750521		-0.237668	0.621064			-432.082	133.846	-498.156		-0.432082	0.133846	-0.498156		-0.265464	0.347387			-529.225	-318.15	-733.211		-0.529225	-0.31815	-0.733211		-0.526862	0.207541
248		-213.273	-724.288	-563.086		-0.213273	-0.724288	-0.563086		-0.500216	0.261244			-373.826	401.887	-749.896		-0.373826	0.401887	-0.749896		-0.240612	0.587333			-401.199	112.167	-541.128		-0.401199	0.112167	-0.541128		-0.27672	0.343977			-453.584	-373.911	-686.924		-0.453584	-0.373911	-0.686924		-0.504806	0.162672
247.8		-184.299	-736.354	-500.329		-0.184299	-0.736354	-0.500329		-0.473661	0.276992			-344.418	371.406	-703.243		-0.344418	0.371406	-0.703243		-0.225418	0.547118			-398.94	75.094	-502.257		-0.39894	0.075094	-0.502257		-0.275368	0.307874			-418.119	-420.132	-688.611		-0.418119	-0.420132	-0.688611		-0.508954	0.155591
247.6		-218.456	-766.286	-515.016		-0.218456	-0.766286	-0.515016		-0.499919	0.274227			-386.338	359.773	-736.724		-0.386338	0.359773	-0.736724		-0.25443	0.560023			-397.88	1.88398	-461.882		-0.39788	0.00188398	-0.461882		-0.285959	0.251325			-473.257	-483.713	-705.267		-0.473257	-0.483713	-0.705267		-0.554079	0.131037
247.4		-161.664	-812.962	-510.768		-0.161664	-0.812962	-0.510768		-0.495131	0.32593			-296.664	342.223	-726.806		-0.296664	0.342223	-0.726806		-0.227082	0.537901			-373.862	-109.213	-489.735		-0.373862	-0.109213	-0.489735		-0.32427	0.195048			-435.531	-534.931	-716.464		-0.435531	-0.534931	-0.716464		-0.562309	0.142453
247.2		-177.98	-776.484	-546.689		-0.17798	-0.776484	-0.546689		-0.500384	0.301927			-263.306	341.214	-781.685		-0.263306	0.341214	-0.781685		-0.234592	0.562			-331.575	-113.281	-513.968		-0.331575	-0.113281	-0.513968		-0.319608	0.200611			-523.191	-545.469	-794.654		-0.523191	-0.545469	-0.794654		-0.621105	0.15071
247		-230.506	-787.708	-587.638		-0.230506	-0.787708	-0.587638		-0.535284	0.282266			-245.637	363.212	-815.353		-0.245637	0.363212	-0.815353		-0.232593	0.589391			-361.552	-70.5334	-472.007		-0.361552	-0.0705334	-0.472007		-0.301364	0.207394			-498.446	-573.528	-783.766		-0.498446	-0.573528	-0.783766		-0.61858	0.147899
246.8		-285.3	-740.841	-676.333		-0.2853	-0.740841	-0.676333		-0.567491	0.246504			-248.667	376.226	-907.569		-0.248667	0.376226	-0.907569		-0.260003	0.641973			-373.671	-80.2155	-591.816		-0.373671	-0.0802155	-0.591816		-0.348567	0.256722			-530.162	-624.627	-915.52		-0.530162	-0.624627	-0.91552		-0.690103	0.20085
246.6		-333.236	-811.246	-787.395		-0.333236	-0.811246	-0.787395		-0.643959	0.269358			-221.801	363.465	-975.289		-0.221801	0.363465	-0.975289		-0.277875	0.671136			-360.287	-97.3234	-709.669		-0.360287	-0.0973234	-0.709669		-0.389093	0.307187			-577.479	-649.233	-1001.4		-0.577479	-0.649233	-1.0014		-0.742704	0.226892
246.4		-411.068	-881.72	-791.628		-0.411068	-0.88172	-0.791628		-0.694805	0.249819			-240.52	295.602	-983.236		-0.24052	0.295602	-0.983236		-0.309385	0.642194			-391.888	-126.601	-769.15		-0.391888	-0.126601	-0.76915		-0.429213	0.322897			-609.653	-727.75	-1039.83		-0.609653	-0.72775	-1.03983		-0.792411	0.222259
246.2		-401.759	-853.621	-861.667		-0.401759	-0.853621	-0.861667		-0.705682	0.263236			-241.964	286.854	-1065.78		-0.241964	0.286854	-1.06578		-0.340297	0.681657			-332.8	-85.9747	-805.281		-0.3328	-0.0859747	-0.805281		-0.408019	0.365505			-636.16	-702.61	-1075.02		-0.63616	-0.70261	-1.07502		-0.804597	0.236539
246		-382.692	-832.821	-928.98		-0.382692	-0.832821	-0.92898		-0.714831	0.291631			-186.31	283.168	-1109.03		-0.18631	0.283168	-1.10903		-0.337391	0.708289			-310.59	-25.388	-849.923		-0.31059	-0.025388	-0.849923		-0.3953	0.418744			-657.845	-702.773	-1094.23		-0.657845	-0.702773	-1.09423		-0.818283	0.240031
245.8		-307.529	-866.791	-990.108		-0.307529	-0.866791	-0.990108		-0.721476	0.363752			-185.95	275.123	-1151.53		-0.18595	0.275123	-1.15153		-0.354119	0.728042			-246.702	-63.5571	-883.816		-0.246702	-0.0635571	-0.883816		-0.398025	0.430558			-683.091	-710.107	-1157.96		-0.683091	-0.710107	-1.15796		-0.850386	0.266709
245.6		-284.691	-921.855	-1041.36		-0.284691	-0.921855	-1.04136		-0.749302	0.406777			-143.394	281.376	-1252.65		-0.143394	0.281376	-1.25265		-0.371556	0.792056			-181.63	-73.4038	-958.634		-0.18163	-0.0734038	-0.958634		-0.404556	0.482887			-707.919	-774.684	-1272.53		-0.707919	-0.774684	-1.27253		-0.918378	0.308516
245.4		-294.315	-967.27	-1097.45		-0.294315	-0.96727	-1.09745		-0.786345	0.431053			-120.265	277.422	-1334.02		-0.120265	0.277422	-1.33402		-0.392288	0.839454			-136.98	-79.0814	-1026.53		-0.13698	-0.0790814	-1.02653		-0.414197	0.531085			-666.618	-816.437	-1308.57		-0.666618	-0.816437	-1.30857		-0.930542	0.335843
245.2		-383.396	-1009.24	-1065.24		-0.383396	-1.00924	-1.06524		-0.819292	0.378534			-215.415	225.569	-1342.8		-0.215415	0.225569	-1.3428		-0.444215	0.808831			-183.753	-97.0775	-1011.83		-0.183753	-0.0970775	-1.01183		-0.430887	0.504975			-748.696	-792.899	-1283.47		-0.748696	-0.792899	-1.28347		-0.941688	0.296816
245		-404.849	-970.279	-1107.25		-0.404849	-0.970279	-1.10725		-0.827459	0.372344			-257.761	186.235	-1391.35		-0.257761	0.186235	-1.39135		-0.487625	0.813524			-188.218	-105.398	-1013.8		-0.188218	-0.105398	-1.0138		-0.435805	0.502268			-865.386	-825.975	-1325.83		-0.865386	-0.825975	-1.32583		-1.00573	0.277914
244.8		-470.533	-972.075	-1219.68		-0.470533	-0.972075	-1.21968		-0.887429	0.381679			-291.193	129.3	-1480.27		-0.291193	0.1293	-1.48027		-0.547388	0.834809			-277.342	-70.7037	-1072.6		-0.277342	-0.0707037	-1.0726		-0.473549	0.528982			-928.658	-801.43	-1394.95		-0.928658	-0.80143	-1.39495		-1.04168	0.312485
244.6		-493.39	-1001.11	-1272.99		-0.49339	-1.00111	-1.27299		-0.922497	0.395701			-304.556	99.2348	-1509.14		-0.304556	0.0992348	-1.50914		-0.571487	0.836754			-277.682	-66.3117	-1154.47		-0.277682	-0.0663117	-1.15447		-0.499488	0.576993			-917.005	-795.491	-1429.05		-0.917005	-0.795491	-1.42905		-1.04718	0.336242
244.4		-510	-1058.09	-1338.69		-0.51	-1.05809	-1.33869		-0.968927	0.421479			-314.836	50.6513	-1558.12		-0.314836	0.0506513	-1.55812		-0.607435	0.843355			-297.149	-86.875	-1180.36		-0.297149	-0.086875	-1.18036		-0.521461	0.580228			-932.909	-821.995	-1452.52		-0.932909	-0.821995	-1.45252		-1.06914	0.336615
244.2		-542.429	-1100.2	-1328.82		-0.542429	-1.1002	-1.32882		-0.990483	0.404513			-304.881	45.3945	-1588.53		-0.304881	0.0453945	-1.58853		-0.616005	0.860248			-324.047	-101.201	-1186.74		-0.324047	-0.101201	-1.18674		-0.537329	0.573337			-936.93	-824.727	-1488.7		-0.93693	-0.824727	-1.4887		-1.08345	0.355411
244		-604.361	-1125.16	-1390.73		-0.604361	-1.12516	-1.39073		-1.04008	0.400028			-421.616	-27.6649	-1663.62		-0.421616	-0.0276649	-1.66362		-0.7043	0.853827			-396.164	-107.562	-1216.41		-0.396164	-0.107562	-1.21641		-0.573379	0.575274			-1023.76	-876.594	-1485.42		-1.02376	-0.876594	-1.48542		-1.12859	0.317663
243.8		-680.007	-1089.82	-1391.18		-0.680007	-1.08982	-1.39118		-1.05367	0.356962			-561.421	17.3392	-1674.43		-0.561421	0.0173392	-1.67443		-0.739504	0.859829			-449.584	-69.6996	-1231.51		-0.449584	-0.0696996	-1.23151		-0.583598	0.592386			-1084.5	-895.616	-1555.82		-1.0845	-0.895616	-1.55582		-1.17865	0.340022
243.6		-712.205	-1117.4	-1513.28		-0.712205	-1.1174	-1.51328		-1.1143	0.400547			-655.241	-23.2633	-1697.41		-0.655241	-0.0232633	-1.69741		-0.791971	0.845407			-539.125	-52.2504	-1260.76		-0.539125	-0.0522504	-1.26076		-0.617378	0.608043			-1142.87	-923.627	-1636.63		-1.14287	-0.923627	-1.63663		-1.23438	0.365203
243.4		-719.959	-1186.18	-1573.82		-0.719959	-1.18618	-1.57382		-1.15999	0.427533			-727.771	-27.3478	-1723.31		-0.727771	-0.0273478	-1.72331		-0.826143	0.85225			-568.605	-89.3495	-1313.35		-0.568605	-0.0893495	-1.31335		-0.657102	0.61678			-1184.81	-920.446	-1738.85		-1.18481	-0.920446	-1.73885		-1.28137	0.417659
243.2		-811.129	-1277.38	-1576.51		-0.811129	-1.27738	-1.57651		-1.22167	0.385719			-903.924	-132.703	-1740.72		-0.903924	-0.132703	-1.74072		-0.925782	0.804231			-692.435	-148.57	-1191.59		-0.692435	-0.14857	-1.19159		-0.677532	0.52167			-1322.18	-976.889	-1710.92		-1.32218	-0.976889	-1.71092		-1.33666	0.36723
243		-858.291	-1277.72	-1663.38		-0.858291	-1.27772	-1.66338		-1.26646	0.402663			-961.099	-178.245	-1816.61		-0.961099	-0.178245	-1.81661		-0.985318	0.819451			-696.93	-176.251	-1264.16		-0.69693	-0.176251	-1.26416		-0.712447	0.54412			-1346.52	-988.097	-1867.31		-1.34652	-0.988097	-1.86731		-1.40064	0.442098
242.8		-963.068	-1413.98	-1722.76		-0.963068	-1.41398	-1.72276		-1.3666	0.382056			-1090.38	-220.956	-1893.24		-1.09038	-0.220956	-1.89324		-1.06819	0.836363			-736.248	-212.531	-1294.99		-0.736248	-0.212531	-1.29499		-0.747923	0.541324			-1429.78	-1086.01	-1892.03		-1.42978	-1.08601	-1.89203		-1.46927	0.404459
242.6		-970.364	-1574.22	-1803.85		-0.970364	-1.57422	-1.80385		-1.44948	0.430517			-1183.66	-320.578	-1979.97		-1.18366	-0.320578	-1.97997		-1.1614	0.82992			-737.984	-277.664	-1356.67		-0.737984	-0.277664	-1.35667		-0.790773	0.541436			-1533.52	-1217.27	-1970.05		-1.53352	-1.21727	-1.97005		-1.57361	0.377988
242.4		-1084.75	-1625.46	-1819.27		-1.08475	-1.62546	-1.81927		-1.50983	0.380668			-1351.93	-351.07	-2004.15		-1.35193	-0.35107	-2.00415		-1.23572	0.832645			-841.02	-255.382	-1309.58		-0.84102	-0.255382	-1.30958		-0.801994	0.528181			-1676.97	-1246.64	-2022.39		-1.67697	-1.24664	-2.02239		-1.64867	0.388649
242.2		-1211.31	-1701.17	-1864.62		-1.21131	-1.70117	-1.86462		-1.59237	0.339974			-1479.03	-394.699	-2135.28		-1.47903	-0.394699	-2.13528		-1.33634	0.87902			-935.871	-275.396	-1328.37		-0.935871	-0.275396	-1.32837		-0.846546	0.53214			-1740.15	-1317.17	-2106.97		-1.74015	-1.31717	-2.10697		-1.72143	0.395233
242		-1292.18	-1785.28	-1926.44		-1.29218	-1.78528	-1.92644		-1.66797	0.333006			-1575.27	-472.543	-2175.88		-1.57527	-0.472543	-2.17588		-1.4079	0.863915			-977.697	-292.755	-1359.51		-0.977697	-0.292755	-1.35951		-0.876654	0.540508			-1824.34	-1359.33	-2142.96		-1.82434	-1.35933	-2.14296		-1.77554	0.394087
241.8		-1428.63	-1865.49	-2052.42		-1.42863	-1.86549	-2.05242		-1.78218	0.320131			-1660.07	-622.799	-2295.42		-1.66007	-0.622799	-2.29542		-1.5261	0.84432			-1064.25	-350.093	-1473.85		-1.06425	-0.350093	-1.47385		-0.962731	0.568715			-1909.59	-1456.8	-2310.73		-1.90959	-1.4568	-2.31073		-1.89237	0.427225
241.6		-1525.23	-1965.76	-2142.04		-1.52523	-1.96576	-2.14204		-1.87768	0.317699			-1778.23	-669.603	-2427.44		-1.77823	-0.669603	-2.42744		-1.62509	0.888868			-1121.86	-412.693	-1553.45		-1.12186	-0.412693	-1.55345		-1.02933	0.575979			-1975.97	-1485.18	-2449.72		-1.97597	-1.48518	-2.44972		-1.97029	0.482295
241.4		-1588.94	-2045.84	-2196.61		-1.58894	-2.04584	-2.19661		-1.9438	0.316426			-1835.92	-793.503	-2490.83		-1.83592	-0.793503	-2.49083		-1.70675	0.856004			-1153.17	-511.996	-1602.88		-1.15317	-0.511996	-1.60288		-1.08935	0.548235			-1991.53	-1601.19	-2499.53		-1.99153	-1.60119	-2.49953		-2.03075	0.450452
241.2		-1637.64	-2108.8	-2248.45		-1.63764	-2.1088	-2.24845		-1.9983	0.320048			-1891.98	-910.111	-2533.65		-1.89198	-0.910111	-2.53365		-1.77858	0.817688			-1177.1	-547.915	-1608.56		-1.1771	-0.547915	-1.60856		-1.11119	0.533385			-2033.52	-1680.84	-2530.26		-2.03352	-1.68084	-2.53026		-2.08154	0.426741
241		-1750.46	-2244.27	-2309.62		-1.75046	-2.24427	-2.30962		-2.10145	0.305717			-2042.35	-1066.47	-2541.63		-2.04235	-1.06647	-2.54163		-1.88348	0.750302			-1252.21	-655.35	-1666.12		-1.25221	-0.65535	-1.66612		-1.19123	0.508137			-2126.72	-1787.14	-2624.06		-2.12672	-1.78714	-2.62406		-2.17931	0.420931
240.8		-1905.24	-2353.35	-2397.65		-1.90524	-2.35335	-2.39765		-2.21875	0.272407			-2142.81	-1103.78	-2660.9		-2.14281	-1.10378	-2.6609		-1.96916	0.792951			-1376.13	-679.688	-1686.88		-1.37613	-0.679688	-1.68688		-1.24757	0.515757			-2289.01	-1899.7	-2716.8		-2.28901	-1.8997	-2.7168		-2.30184	0.408701
240.6		-2062.95	-2400.78	-2441.96		-2.06295	-2.40078	-2.44196		-2.3019	0.207956			-2302.63	-1237.4	-2743.42		-2.30263	-1.2374	-2.74342		-2.09448	0.774285			-1517.5	-723.437	-1723.31		-1.5175	-0.723437	-1.72331		-1.32142	0.52799			-2459.46	-1977.9	-2765.9		-2.45946	-1.9779	-2.7659		-2.40109	0.39723
240.4		-2160.52	-2540.63	-2568.33		-2.16052	-2.54063	-2.56833		-2.42316	0.227874			-2392.87	-1289.93	-2865.25		-2.39287	-1.28993	-2.86525		-2.18268	0.80842			-1596.21	-796.571	-1850.22		-1.59621	-0.796571	-1.85022		-1.41433	0.549867			-2558.04	-2097.45	-2890.26		-2.55804	-2.09745	-2.89026		-2.51525	0.398133
240.2		-2251.61	-2651.32	-2652.87		-2.25161	-2.65132	-2.65287		-2.5186	0.231221			-2489.1	-1443.1	-2929.88		-2.4891	-1.4431	-2.92988		-2.28736	0.763645			-1684.23	-818.148	-1883.9		-1.68423	-0.818148	-1.8839		-1.46209	0.566538			-2681.04	-2232.58	-3016.91		-2.68104	-2.23258	-3.01691		-2.64351	0.39351
240		-2364.96	-2756.13	-2664.38		-2.36496	-2.75613	-2.66438		-2.59516	0.204566			-2572.45	-1571.73	-3030.23		-2.57245	-1.57173	-3.03023		-2.39147	0.745903			-1744.79	-884.144	-1957.24		-1.74479	-0.884144	-1.95724		-1.52872	0.56824			-2722.7	-2341.21	-3126.29		-2.7227	-2.34121	-3.12629		-2.73007	0.392592
239.8		-2482.88	-2814.63	-2753.49		-2.48288	-2.81463	-2.75349		-2.68367	0.176553			-2713.8	-1640.6	-3188.61		-2.7138	-1.6406	-3.18861		-2.51434	0.793047			-1850.27	-941.239	-1978.42		-1.85027	-0.941239	-1.97842		-1.58998	0.565465			-2904.02	-2395.07	-3266.01		-2.90402	-2.39507	-3.26601		-2.85503	0.437532
239.6		-2599.93	-2938.51	-2936.69		-2.59993	-2.93851	-2.93669		-2.82504	0.194956			-2851.14	-1774.77	-3375.77		-2.85114	-1.77477	-3.37577		-2.66723	0.816191			-1931.58	-1040.79	-2083.7		-1.93158	-1.04079	-2.0837		-1.68536	0.563369			-3010.34	-2518.13	-3429.13		-3.01034	-2.51813	-3.42913		-2.98587	0.455993
239.4		-2683.05	-3028.85	-3073.39		-2.68305	-3.02885	-3.07339		-2.92843	0.213669			-2925.35	-1858.38	-3553.78		-2.92535	-1.85838	-3.55378		-2.77917	0.857101			-2034.76	-1090.19	-2219.11		-2.03476	-1.09019	-2.21911		-1.78135	0.605621			-3127.23	-2594.64	-3595.73		-3.12723	-2.59464	-3.59573		-3.10587	0.500887
239.2		-2939.48	-3133.62	-3218.24		-2.93948	-3.13362	-3.21824		-3.09711	0.142921			-3143.72	-2013.53	-3770.08		-3.14372	-2.01353	-3.77008		-2.97578	0.890236			-2206.19	-1119.08	-2323.71		-2.20619	-1.11908	-2.32371		-1.88299	0.664173			-3387.08	-2694.57	-3755.67		-3.38708	-2.69457	-3.75567		-3.27911	0.538727
239		-3032.83	-3238.07	-3429.29		-3.03283	-3.23807	-3.42929		-3.2334	0.198271			-3303.62	-2151.68	-3975.84		-3.30362	-2.15168	-3.97584		-3.14371	0.922533			-2340.24	-1171.96	-2475.55		-2.34024	-1.17196	-2.47555		-1.99592	0.716767			-3498.75	-2769.41	-3896.4		-3.49875	-2.76941	-3.8964		-3.38819	0.571572
238.8		-3163.74	-3342.97	-3584.01		-3.16374	-3.34297	-3.58401		-3.36357	0.210891			-3462.21	-2292.48	-4172.33		-3.46221	-2.29248	-4.17233		-3.30901	0.949243			-2433.37	-1254.7	-2664.24		-2.43337	-1.2547	-2.66424		-2.11744	0.756017			-3635.16	-2919.4	-4034.1		-3.63516	-2.9194	-4.0341		-3.52955	0.564804
238.6		-3333.34	-3507.78	-3711.71		-3.33334	-3.50778	-3.71171		-3.51761	0.189376			-3600.98	-2435.3	-4296.06		-3.60098	-2.4353	-4.29606		-3.44411	0.940246			-2529.85	-1409.83	-2743.44		-2.52985	-1.40983	-2.74344		-2.22771	0.716308			-3840.07	-3047.58	-4135.02		-3.84007	-3.04758	-4.13502		-3.67422	0.56237
238.4		-3460.9	-3614.16	-3776.22		-3.4609	-3.61416	-3.77622		-3.61709	0.15768			-3742.78	-2593.07	-4419.55		-3.74278	-2.59307	-4.41955		-3.58513	0.923389			-2633.36	-1482.34	-2810.7		-2.63336	-1.48234	-2.8107		-2.3088	0.721207			-3985.54	-3201.47	-4177.76		-3.98554	-3.20147	-4.17776		-3.78826	0.517181
238.2		-3562.55	-3677.96	-3918.88		-3.56255	-3.67796	-3.91888		-3.7198	0.181812			-3918.37	-2732.57	-4629.5		-3.91837	-2.73257	-4.6295		-3.76015	0.958312			-2775.24	-1587.28	-2926.82		-2.77524	-1.58728	-2.92682		-2.42978	0.733552			-4173.74	-3246.71	-4354.23		-4.17374	-3.24671	-4.35423		-3.92489	0.594217
238		-3659.2	-3855.12	-4096.69		-3.6592	-3.85512	-4.09669		-3.87034	0.219142			-4033.51	-2927.36	-4819.86		-4.03351	-2.92736	-4.81986		-3.92691	0.950743			-2876.65	-1750.8	-3061.14		-2.87665	-1.7508	-3.06114		-2.56286	0.709291			-4248.45	-3421.7	-4507.18		-4.24845	-3.4217	-4.50718		-4.05911	0.566969
237.8		-3831.5	-4049.19	-4233.98		-3.8315	-4.04919	-4.23398		-4.03822	0.201464			-4237.16	-3150.22	-4983.22		-4.23716	-3.15022	-4.98322		-4.12353	0.921768			-2955.96	-1984.77	-3213.33		-2.95596	-1.98477	-3.21333		-2.71802	0.647921			-4378.03	-3586.85	-4714.25		-4.37803	-3.58685	-4.71425		-4.22638	0.578798
237.6		-4004.2	-4206.09	-4408.92		-4.0042	-4.20609	-4.40892		-4.2064	0.20236			-4422.3	-3336.39	-5143.73		-4.4223	-3.33639	-5.14373		-4.30081	0.909775			-3093.01	-2127.7	-3381.99		-3.09301	-2.1277	-3.38199		-2.86757	0.656833			-4498.72	-3698.78	-4866.62		-4.49872	-3.69878	-4.86662		-4.35471	0.597091
237.4		-4185.19	-4362.1	-4581.23		-4.18519	-4.3621	-4.58123		-4.37617	0.198395			-4605.98	-3549.11	-5257.86		-4.60598	-3.54911	-5.25786		-4.47098	0.862337			-3213.81	-2304.45	-3505.7		-3.21381	-2.30445	-3.5057		-3.00799	0.626516			-4623.04	-3844.01	-4923.31		-4.62304	-3.84401	-4.92331		-4.46345	0.557066
237.2		-4287.17	-4540.66	-4723.74		-4.28717	-4.54066	-4.72374		-4.51719	0.219229			-4771.31	-3766.57	-5485.37		-4.77131	-3.76657	-5.48537		-4.67442	0.863487			-3362.06	-2464.46	-3565.48		-3.36206	-2.46446	-3.56548		-3.13067	0.585848			-4809.75	-4005.97	-5084.07		-4.80975	-4.00597	-5.08407		-4.63326	0.5603
237		-4436.82	-4756.56	-5014.63		-4.43682	-4.75656	-5.01463		-4.736	0.289453			-4950.34	-3993.31	-5739.71		-4.95034	-3.99331	-5.73971		-4.89445	0.87454			-3502.43	-2645.75	-3761.49		-3.50243	-2.64575	-3.76149		-3.30322	0.583936			-4962.53	-4236.56	-5296.31		-4.96253	-4.23656	-5.29631		-4.8318	0.541835
236.8		-4628.03	-4948.76	-5253.93		-4.62803	-4.94876	-5.25393		-4.94357	0.312982			-5184.5	-4198.9	-5979.26		-5.1845	-4.1989	-5.97926		-5.12089	0.891883			-3583.9	-2802.59	-3955.85		-3.5839	-2.80259	-3.95585		-3.44745	0.588614			-5066.98	-4438.82	-5494.5		-5.06698	-4.43882	-5.4945		-5.0001	0.531008
236.6		-4813.55	-5247.09	-5407.81		-4.81355	-5.24709	-5.40781		-5.15615	0.30739			-5351.51	-4433.99	-6127.92		-5.35151	-4.43399	-6.12792		-5.30447	0.847944			-3663.96	-3052.84	-4044.79		-3.66396	-3.05284	-4.04479		-3.5872	0.50041			-5167.69	-4703.36	-5585.09		-5.16769	-4.70336	-5.58509		-5.15205	0.441073
236.4		-4963.12	-5397.81	-5598.52		-4.96312	-5.39781	-5.59852		-5.31982	0.324801			-5503.73	-4591.5	-6358.58		-5.50373	-4.5915	-6.35858		-5.4846	0.883695			-3783.04	-3201.35	-4154.46		-3.78304	-3.20135	-4.15446		-3.71295	0.480405			-5337.59	-4865.7	-5745.68		-5.33759	-4.8657	-5.74568		-5.31632	0.440375
236.2		-5104.46	-5560.61	-5736.23		-5.10446	-5.56061	-5.73623		-5.4671	0.3261			-5690.58	-4823.77	-6517.19		-5.69058	-4.82377	-6.51719		-5.67718	0.84679			-3901.47	-3377.04	-4283.83		-3.90147	-3.37704	-4.28383		-3.85411	0.455246			-5493.61	-5075.42	-5856.3		-5.49361	-5.07542	-5.8563		-5.47511	0.390769
236		-5318.55	-5780.25	-5995.98		-5.31855	-5.78025	-5.99598		-5.69826	0.346077			-5928.02	-5073.35	-6697.5		-5.92802	-5.07335	-6.6975		-5.89962	0.812447			-4044.22	-3528.76	-4418.4		-4.04422	-3.52876	-4.4184		-3.99713	0.446686			-5661.56	-5290.96	-6024.33		-5.66156	-5.29096	-6.02433		-5.65895	0.366692
235.8		-5498.52	-6011.05	-6232.08		-5.49852	-6.01105	-6.23208		-5.91388	0.376309			-6101.83	-5252.17	-6887.13		-6.10183	-5.25217	-6.88713		-6.08038	0.817691			-4203.7	-3625.14	-4567.73		-4.2037	-3.62514	-4.56773		-4.13219	0.475346			-5841.63	-5417.38	-6261.8		-5.84163	-5.41738	-6.2618		-5.84027	0.422212
235.6		-5678.73	-6306.81	-6542.19		-5.67873	-6.30681	-6.54219		-6.17591	0.446365			-6337.64	-5504.67	-7180.57		-6.33764	-5.50467	-7.18057		-6.34096	0.837955			-4361.87	-3806.57	-4769.99		-4.36187	-3.80657	-4.76999		-4.31281	0.48358			-6069.68	-5617.15	-6484.18		-6.06968	-5.61715	-6.48418		-6.057	0.433654
235.4		-5854.99	-6466.71	-6688.09		-5.85499	-6.46671	-6.68809		-6.3366	0.431522			-6514.43	-5711.93	-7379.35		-6.51443	-5.71193	-7.37935		-6.53524	0.833905			-4444.42	-3974.19	-4834.61		-4.44442	-3.97419	-4.83461		-4.41774	0.43083			-6199.31	-5840.29	-6683.45		-6.19931	-5.84029	-6.68345		-6.24102	0.423124
235.2		-6090.16	-6719.74	-6964.29		-6.09016	-6.71974	-6.96429		-6.5914	0.450977			-6728.28	-6014.43	-7706.6		-6.72828	-6.01443	-7.7066		-6.81644	0.849523			-4590.7	-4141.59	-4981.12		-4.5907	-4.14159	-4.98112		-4.57114	0.420107			-6388.26	-6090.07	-6883.53		-6.38826	-6.09007	-6.88353		-6.45395	0.400788
235		-6335.03	-6915.12	-7188.61		-6.33503	-6.91512	-7.18861		-6.81292	0.435871			-6970.1	-6172.53	-7957.59		-6.9701	-6.17253	-7.95759		-7.03341	0.894212			-4758.9	-4262.39	-5192.1		-4.7589	-4.26239	-5.1921		-4.7378	0.465214			-6517.41	-6312.75	-7185.76		-6.51741	-6.31275	-7.18576		-6.67197	0.456568
234.8		-6549	-7207.12	-7428.21		-6.549	-7.20712	-7.42821		-7.06144	0.45735			-7223.09	-6436.68	-8204.16		-7.22309	-6.43668	-8.20416		-7.28798	0.885525			-4861.78	-4409.86	-5326.95		-4.86178	-4.40986	-5.32695		-4.8662	0.458561			-6738.27	-6545.95	-7334.74		-6.73827	-6.54595	-7.33474		-6.87299	0.411289
234.6		-6702.92	-7457.58	-7669.73		-6.70292	-7.45758	-7.66973		-7.27674	0.508141			-7428.52	-6732.19	-8412.98		-7.42852	-6.73219	-8.41298		-7.52456	0.844501			-5003.78	-4579.59	-5462.7		-5.00378	-4.57959	-5.4627		-5.01536	0.441669			-6934.78	-6758.44	-7568.51		-6.93478	-6.75844	-7.56851		-7.08724	0.426013
234.4		-6907.16	-7737.71	-7855.29		-6.90716	-7.73771	-7.85529		-7.50005	0.516815			-7670.55	-7030.34	-8700.42		-7.67055	-7.03034	-8.70042		-7.80044	0.842582			-5154.52	-4766.35	-5566.73		-5.15452	-4.76635	-5.56673		-5.16253	0.40025			-7108.87	-6992.79	-7816.35		-7.10887	-6.99279	-7.81635		-7.306	0.445768
234.2		-7142.11	-7998.75	-8095.04		-7.14211	-7.99875	-8.09504		-7.7453	0.524592			-7934.74	-7282.84	-8965.91		-7.93474	-7.28284	-8.96591		-8.06116	0.848627			-5310.28	-5009.05	-5740.29		-5.31028	-5.00905	-5.74029		-5.35321	0.367505			-7312.3	-7227.78	-8035.88		-7.3123	-7.22778	-8.03588		-7.52532	0.444173
234		-7357.36	-8249.61	-8366.74		-7.35736	-8.24961	-8.36674		-7.99124	0.552068			-8224.32	-7594.4	-9247.38		-8.22432	-7.5944	-9.24738		-8.35537	0.834246			-5428.7	-5198.96	-5936.17		-5.4287	-5.19896	-5.93617		-5.52128	0.377223			-7494.83	-7413.04	-8301.44		-7.49483	-7.41304	-8.30144		-7.73644	0.491013
233.8		-7620.64	-8574.06	-8549.7		-7.62064	-8.57406	-8.5497		-8.24813	0.543562			-8461.13	-7907.25	-9472.25		-8.46113	-7.90725	-9.47225		-8.61354	0.793554			-5583.14	-5466.92	-6111.62		-5.58314	-5.46692	-6.11162		-5.72056	0.343617			-7699.54	-7693.53	-8556.36		-7.69954	-7.69353	-8.55636		-7.98314	0.496429
233.6		-7853.08	-8817.76	-8782.6		-7.85308	-8.81776	-8.7826		-8.48448	0.547091			-8789.18	-8219.16	-9674.3		-8.78918	-8.21916	-9.6743		-8.89421	0.733234			-5790.25	-5626.4	-6253.8		-5.79025	-5.6264	-6.2538		-5.89015	0.325412			-7906.34	-7965.56	-8736.95		-7.90634	-7.96556	-8.73695		-8.20295	0.463405
233.4		-8039.7	-9118.3	-8987.28		-8.0397	-9.1183	-8.98728		-8.71509	0.588565			-9030.6	-8575.16	-9856.66		-9.0306	-8.57516	-9.85666		-9.15414	0.649621			-5938.44	-5790.83	-6353.91		-5.93844	-5.79083	-6.35391		-6.02773	0.291966			-8053.46	-8250.44	-8882.11		-8.05346	-8.25044	-8.88211		-8.39534	0.43291
233.2		-8363.9	-9435.42	-9271.96		-8.3639	-9.43542	-9.27196		-9.02376	0.57727			-9322.19	-8884.51	-10098.1		-9.32219	-8.88451	-10.0981		-9.43493	0.6146			-6137	-5956.98	-6526.07		-6.137	-5.95698	-6.52607		-6.20668	0.290874			-8400.89	-8499.2	-9147.05		-8.40089	-8.4992	-9.14705		-8.68238	0.405407
233		-8584.36	-9712.78	-9499.45		-8.58436	-9.71278	-9.49945		-9.26553	0.599476			-9603.12	-9183.55	-10352.2		-9.60312	-9.18355	-10.3522		-9.71296	0.592017			-6268.48	-6103.75	-6662.77		-6.26848	-6.10375	-6.66277		-6.345	0.287258			-8677.96	-8719.54	-9325.53		-8.67796	-8.71954	-9.32553		-8.90768	0.362468
232.8		-8907.94	-9970.78	-9733.31		-8.90794	-9.97078	-9.73331		-9.53734	0.557861			-9879.4	-9491.12	-10673.9		-9.8794	-9.49112	-10.6739		-10.0148	0.602904			-6445.43	-6222.08	-6831.87		-6.44543	-6.22208	-6.83187		-6.49979	0.308508			-8960.89	-8928.21	-9542.28		-8.96089	-8.92821	-9.54228		-9.14379	0.345486
232.6		-9142.82	-10211	-9929.16		-9.14282	-10.211	-9.92916		-9.76099	0.55359			-10195.6	-9781.08	-10945.8		-10.1956	-9.78108	-10.9458		-10.3075	0.590367			-6583.31	-6377.1	-6991.76		-6.58331	-6.3771	-6.99176		-6.65072	0.312826			-9235.82	-9151.83	-9785.15		-9.23582	-9.15183	-9.78515		-9.39093	0.343975
232.4		-9393.2	-10470.3	-10127.5		-9.3932	-10.4703	-10.1275		-9.997	0.550281			-10538.8	-10051.9	-11201.7		-10.5388	-10.0519	-11.2017		-10.5975	0.577141			-6748.63	-6588.9	-7166.77		-6.74863	-6.5889	-7.16677		-6.83477	0.298409			-9511.62	-9419.41	-10005.7		-9.51162	-9.41941	-10.0057		-9.64558	0.315265
232.2		-9728.02	-10632.5	-10401.1		-9.72802	-10.6325	-10.4011		-10.2539	0.46987			-10859.7	-10341.3	-11512.7		-10.8597	-10.3413	-11.5127		-10.9046	0.586987			-6898.27	-6707.76	-7292.7		-6.89827	-6.70776	-7.2927		-6.96624	0.298335			-9783.98	-9605.1	-10230.1		-9.78398	-9.6051	-10.2301		-9.87306	0.321881
232		-10070.5	-10846.6	-10633.4		-10.0705	-10.8466	-10.6334		-10.5168	0.400966			-11166.3	-10632	-11843.5		-11.1663	-10.632	-11.8435		-11.2139	0.607153			-7127.62	-6885.02	-7540.57		-7.12762	-6.88502	-7.54057		-7.1844	0.331443			-10053	-9770.16	-10488.8		-10.053	-9.77016	-10.4888		-10.104	0.362023
231.8		-10388.7	-11036.6	-10976.8		-10.3887	-11.0366	-10.9768		-10.8007	0.358053			-11540.3	-10860.7	-12152.7		-11.5403	-10.8607	-12.1527		-11.5179	0.646291			-7357.26	-7000.55	-7716.59		-7.35726	-7.00055	-7.71659		-7.35813	0.358021			-10436.1	-9909.22	-10694.8		-10.4361	-9.90922	-10.6948		-10.3467	0.400347
231.6		-10728	-11310.4	-11230.2		-10.728	-11.3104	-11.2302		-11.0895	0.315655			-11853.8	-11158.6	-12423.5		-11.8538	-11.1586	-12.4235		-11.812	0.633487			-7586.35	-7123.31	-7906.14		-7.58635	-7.12331	-7.90614		-7.5386	0.393593			-10740.7	-10137.9	-10919		-10.7407	-10.1379	-10.919		-10.5992	0.409324
231.4		-11067.1	-11506.6	-11516.2		-11.0671	-11.5066	-11.5162		-11.3633	0.256562			-12191.2	-11383.6	-12811.3		-12.1912	-11.3836	-12.8113		-12.1287	0.715899			-7792.68	-7259.41	-8087.53		-7.79268	-7.25941	-8.08753		-7.71321	0.419741			-11116.9	-10326.8	-11132.3		-11.1169	-10.3268	-11.1323		-10.8587	0.460674
231.2		-11382.7	-11685.7	-11780.1		-11.3827	-11.6857	-11.7801		-11.6162	0.207624			-12539.9	-11608.4	-13109.6		-12.5399	-11.6084	-13.1096		-12.4193	0.757832			-8003.86	-7406.66	-8300.69		-8.00386	-7.40666	-8.30069		-7.90374	0.455347			-11421.5	-10516.9	-11369.9		-11.4215	-10.5169	-11.3699		-11.1028	0.508031
231		-11609.6	-11911.7	-12091.1		-11.6096	-11.9117	-12.0911		-11.8708	0.243342			-12786.1	-11831.8	-13436.6		-12.7861	-11.8318	-13.4366		-12.6848	0.807178			-8139.35	-7556.45	-8471.45		-8.13935	-7.55645	-8.47145		-8.05575	0.463193			-11673.2	-10765.1	-11584		-11.6732	-10.7651	-11.584		-11.3408	0.500533
230.8		-11960.9	-12136.3	-12324.9		-11.9609	-12.1363	-12.3249		-12.1407	0.18204			-13102.4	-12025.6	-13753		-13.1024	-12.0256	-13.753		-12.9603	0.872419			-8409.52	-7696.14	-8648.08		-8.40952	-7.69614	-8.64808		-8.25125	0.495313			-12035.4	-11028.7	-11833.3		-12.0354	-11.0287	-11.8333		-11.6325	0.532552
230.6		-12276.5	-12382.7	-12624.8		-12.2765	-12.3827	-12.6248		-12.428	0.178514			-13363.5	-12328	-14097.7		-13.3635	-12.328	-14.0977		-13.2631	0.889115			-8577.75	-7954.11	-8899.89		-8.57775	-7.95411	-8.89989		-8.47725	0.480833			-12317	-11344.9	-12214.3		-12.317	-11.3449	-12.2143		-11.9587	0.53407
230.4		-12554.5	-12595	-12873.2		-12.5545	-12.595	-12.8732		-12.6742	0.173496			-13656.6	-12568.7	-14412.8		-13.6566	-12.5687	-14.4128		-13.546	0.927009			-8755.35	-8042.62	-9095.87		-8.75535	-8.04262	-9.09587		-8.63128	0.537475			-12559.5	-11543	-12504.1		-12.5595	-11.543	-12.5041		-12.2022	0.571556
230.2		-12784.5	-12828.6	-13173.8		-12.7845	-12.8286	-13.1738		-12.929	0.213175			-13985.8	-12867.4	-14707.8		-13.9858	-12.8674	-14.7078		-13.8537	0.927288			-8915	-8239.08	-9279.94		-8.915	-8.23908	-9.27994		-8.81134	0.528116			-12776.5	-11784.7	-12840.7		-12.7765	-11.7847	-12.8407		-12.4673	0.59202
230		-13154.1	-13067.8	-13490.5		-13.1541	-13.0678	-13.4905		-13.2375	0.223341			-14342.1	-13075.1	-15068.3		-14.3421	-13.0751	-15.0683		-14.1618	1.00875			-9104.4	-8415.03	-9484.45		-9.1044	-8.41503	-9.48445		-9.00129	0.542114			-13106.2	-12130.1	-13131.5		-13.1062	-12.1301	-13.1315		-12.7893	0.570995
229.8		-13395	-13325.3	-13698.4		-13.395	-13.3253	-13.6984		-13.4729	0.198374			-14686.7	-13304.5	-15327.9		-14.6867	-13.3045	-15.3279		-14.4397	1.03407			-9263.05	-8626.08	-9605.26		-9.26305	-8.62608	-9.60526		-9.1648	0.496929			-13379.6	-12372.6	-13413.5		-13.3796	-12.3726	-13.4135		-13.0552	0.591421
229.6		-13611	-13598.3	-13943.3		-13.611	-13.5983	-13.9433		-13.7175	0.195623			-14993.4	-13532.6	-15664.5		-14.9934	-13.5326	-15.6645		-14.7302	1.09005			-9443.51	-8790.72	-9724.16		-9.44351	-8.79072	-9.72416		-9.31946	0.478924			-13666.8	-12668.4	-13703.2		-13.6668	-12.6684	-13.7032		-13.3461	0.587216
229.4		-13930.8	-13817.8	-14226		-13.9308	-13.8178	-14.226		-13.9915	0.210768			-15269	-13727.2	-16056.5		-15.269	-13.7272	-16.0565		-15.0176	1.18483			-9710.21	-8973.53	-9951.84		-9.71021	-8.97353	-9.95184		-9.54519	0.509603			-14009.7	-12922.2	-14049.3		-14.0097	-12.9222	-14.0493		-13.6604	0.639606
229.2		-14225.4	-14005.3	-14468.5		-14.2254	-14.0053	-14.4685		-14.2331	0.231695			-15595.2	-13911.4	-16404.2		-15.5952	-13.9114	-16.4042		-15.3036	1.27173			-9929.98	-9134.66	-10044.1		-9.92998	-9.13466	-10.0441		-9.70291	0.495419			-14266.4	-13081.8	-14289.4		-14.2664	-13.0818	-14.2894		-13.8792	0.690664
229		-14413.1	-14305.7	-14761.7		-14.4131	-14.3057	-14.7617		-14.4935	0.238395			-15815.8	-14155.5	-16713.7		-15.8158	-14.1555	-16.7137		-15.5617	1.2979			-10039.8	-9369.12	-10245.2		-10.0398	-9.36912	-10.2452		-9.88471	0.45817			-14466.9	-13407.2	-14559.3		-14.4669	-13.4072	-14.5593		-14.1445	0.640161
228.8		-14719.1	-14494	-14932.3		-14.7191	-14.494	-14.9323		-14.7151	0.219177			-16114.4	-14395.1	-16993.1		-16.1144	-14.3951	-16.9931		-15.8342	1.32147			-10171.2	-9545.82	-10307.8		-10.1712	-9.54582	-10.3078		-10.0083	0.406278			-14688.5	-13661.9	-14731.9		-14.6885	-13.6619	-14.7319		-14.3608	0.605625
228.6		-14991.4	-14668.9	-15168.5		-14.9914	-14.6689	-15.1685		-14.9429	0.253302			-16350.6	-14618.7	-17192.8		-16.3506	-14.6187	-17.1928		-16.054	1.31243			-10470.1	-9725.35	-10444.4		-10.4701	-9.72535	-10.4444		-10.2133	0.422758			-14907.6	-13869.3	-14907.8		-14.9076	-13.8693	-14.9078		-14.5616	0.599521
228.4		-15194.3	-14801.4	-15417.8		-15.1943	-14.8014	-15.4178		-15.1378	0.312055			-16545.4	-14823.3	-17448.1		-16.5454	-14.8233	-17.4481		-16.2723	1.33355			-10620.9	-9820.4	-10603.8		-10.6209	-9.8204	-10.6038		-10.3484	0.457312			-15153.5	-13978.7	-15216.6		-15.1535	-13.9787	-15.2166		-14.7829	0.697201
228.2		-15416.5	-15089.4	-15652		-15.4165	-15.0894	-15.652		-15.386	0.28254			-16788	-15071.5	-17609		-16.788	-15.0715	-17.609		-16.4895	1.29482			-10875.1	-9959.78	-10705.9		-10.8751	-9.95978	-10.7059		-10.5136	0.487021			-15375.3	-14184.2	-15420.7		-15.3753	-14.1842	-15.4207		-14.9934	0.701155
228		-15638.4	-15265.4	-15913.9		-15.6384	-15.2654	-15.9139		-15.6059	0.325469			-17036.3	-15240.5	-17873.1		-17.0363	-15.2405	-17.8731		-16.7166	1.3451			-11057.7	-10079.6	-10845.7		-11.0577	-10.0796	-10.8457		-10.661	0.514544			-15557.2	-14345.3	-15696.7		-15.5572	-14.3453	-15.6967		-15.1997	0.743241
227.8		-15849	-15428.8	-16169.9		-15.849	-15.4288	-16.1699		-15.8159	0.371657			-17273.6	-15451.5	-18160.3		-17.2736	-15.4515	-18.1603		-16.9618	1.38106			-11277.3	-10153.9	-10977.2		-11.2773	-10.1539	-10.9772		-10.8028	0.581651			-15883.2	-14488.4	-15897.6		-15.8832	-14.4884	-15.8976		-15.4231	0.809477
227.6		-16029	-15600.4	-16376.1		-16.029	-15.6004	-16.3761		-16.0018	0.388563			-17473.4	-15618.8	-18456.4		-17.4734	-15.6188	-18.4564		-17.1829	1.44094			-11432.1	-10305.8	-11113.1		-11.4321	-10.3058	-11.1131		-10.9503	0.580524			-16040.1	-14641.3	-16185.5		-16.0401	-14.6413	-16.1855		-15.6223	0.852676
227.4		-16149.8	-15861.9	-16552		-16.1498	-15.8619	-16.552		-16.1879	0.346624			-17648.9	-15943.1	-18637.2		-17.6489	-15.9431	-18.6372		-17.4097	1.36288			-11565.5	-10448.6	-11217.1		-11.5655	-10.4486	-11.2171		-11.0771	0.571466			-16140	-14871.2	-16458.1		-16.14	-14.8712	-16.4581		-15.8231	0.839573
227.2		-16300.8	-16131.4	-16736.7		-16.3008	-16.1314	-16.7367		-16.3896	0.312275			-17857.9	-16228.2	-18874.3		-17.8579	-16.2282	-18.8743		-17.6535	1.33484			-11681.4	-10647.1	-11390.3		-11.6814	-10.6471	-11.3903		-11.2396	0.533364			-16292	-15064	-16598.3		-16.292	-15.064	-16.5983		-15.9848	0.811981
227		-16453.1	-16308.9	-16968.3		-16.4531	-16.3089	-16.9683		-16.5768	0.346659			-18098.7	-16462	-19133.2		-18.0987	-16.462	-19.1332		-17.898	1.34687			-11862.4	-10820.5	-11581.1		-11.8624	-10.8205	-11.5811		-11.4213	0.539011			-16467.1	-15192.2	-16899.8		-16.4671	-15.1922	-16.8998		-16.1864	0.88774
226.8		-16512	-16593.6	-17218.4		-16.512	-16.5936	-17.2184		-16.7747	0.386444			-18263.5	-16738.5	-19380.7		-18.2635	-16.7385	-19.3807		-18.1276	1.32633			-11956.2	-10921.3	-11756.9		-11.9562	-10.9213	-11.7569		-11.5448	0.549085			-16612	-15352.3	-17070.5		-16.612	-15.3523	-17.0705		-16.3449	0.889689
226.6		-16614.6	-16798.5	-17376.8		-16.6146	-16.7985	-17.3768		-16.93	0.397743			-18436.5	-16943.1	-19570.3		-18.4365	-16.9431	-19.5703		-18.3166	1.3177			-12040.3	-11053.7	-11923.2		-12.0403	-11.0537	-11.9232		-11.6724	0.538999			-16716.1	-15523.1	-17238.5		-16.7161	-15.5231	-17.2385		-16.4926	0.879275
226.4		-16734.6	-17054.5	-17531.9		-16.7346	-17.0545	-17.5319		-17.107	0.401234			-18679.1	-17195.7	-19803.5		-18.6791	-17.1957	-19.8035		-18.5594	1.30801			-12139.1	-11233.3	-12132.4		-12.1391	-11.2333	-12.1324		-11.8349	0.521041			-16836.3	-15728.5	-17457.3		-16.8363	-15.7285	-17.4573		-16.674	0.875748
226.2		-16829.5	-17197.2	-17739.6		-16.8295	-17.1972	-17.7396		-17.2554	0.457836			-18817.8	-17353	-20009.7		-18.8178	-17.353	-20.0097		-18.7268	1.33068			-12185.3	-11346.4	-12288.6		-12.1853	-11.3464	-12.2886		-11.9401	0.516747			-16963.7	-15784.8	-17588		-16.9637	-15.7848	-17.588		-16.7788	0.915704
226		-16971.3	-17451.4	-17913.8		-16.9713	-17.4514	-17.9138		-17.4455	0.471278			-19051.1	-17622.4	-20191		-19.0511	-17.6224	-20.191		-18.9548	1.287			-12317.9	-11438.4	-12529.7		-12.3179	-11.4384	-12.5297		-12.0953	0.578693			-17071	-15977.3	-17789.5		-17.071	-15.9773	-17.7895		-16.9459	0.912551
225.8		-17082.1	-17741.6	-18062.2		-17.0821	-17.7416	-18.0622		-17.6286	0.49972			-19214.8	-17882.5	-20265.2		-19.2148	-17.8825	-20.2652		-19.1208	1.19413			-12460.7	-11584.4	-12594.4		-12.4607	-11.5844	-12.5944		-12.2132	0.548616			-17184.5	-16222.4	-17810.8		-17.1845	-16.2224	-17.8108		-17.0726	0.800094
225.6		-17188.4	-17846.1	-18266.8		-17.1884	-17.8461	-18.2668		-17.7671	0.543523			-19413	-18127	-20440.8		-19.413	-18.127	-20.4408		-19.3269	1.1593			-12558	-11679.4	-12740.1		-12.558	-11.6794	-12.7401		-12.3258	0.567184			-17261.3	-16362.2	-17877.6		-17.2613	-16.3622	-17.8776		-17.167	0.762085
225.4		-17306.9	-18009.2	-18467.9		-17.3069	-18.0092	-18.4679		-17.928	0.584744			-19543.2	-18330.3	-20696.7		-19.5432	-18.3303	-20.6967		-19.5234	1.18332			-12556	-11839.1	-12916.4		-12.556	-11.8391	-12.9164		-12.4372	0.548393			-17362.8	-16495.2	-18007.7		-17.3628	-16.4952	-18.0077		-17.2886	0.758978
225.2		-17463.2	-18091	-18659.7		-17.4632	-18.091	-18.6597		-18.0713	0.598493			-19682.6	-18497.9	-20889.5		-19.6826	-18.4979	-20.8895		-19.69	1.19582			-12607	-12019	-13073		-12.607	-12.019	-13.073		-12.5663	0.528175			-17525.2	-16670.2	-18110.4		-17.5252	-16.6702	-18.1104		-17.4353	0.7243
225		-17540.9	-18191.4	-18805.7		-17.5409	-18.1914	-18.8057		-18.1793	0.632486			-19824.9	-18681	-21044.8		-19.8249	-18.681	-21.0448		-19.8502	1.1821			-12676.6	-12106.8	-13146.3		-12.6766	-12.1068	-13.1463		-12.6432	0.520553			-17633.5	-16748.2	-18124.4		-17.6335	-16.7482	-18.1244		-17.502	0.697456
224.8		-17727.3	-18281.5	-18935.8		-17.7273	-18.2815	-18.9358		-18.3149	0.604941			-19954.5	-18822.7	-21118.6		-19.9545	-18.8227	-21.1186		-19.9653	1.14799			-12741.5	-12140.6	-13285.7		-12.7415	-12.1406	-13.2857		-12.7226	0.572784			-17749.8	-16888.3	-18176.4		-17.7498	-16.8883	-18.1764		-17.6048	0.656172
224.6		-17741.2	-18376.2	-19125.6		-17.7412	-18.3762	-19.1256		-18.4143	0.692987			-20070.2	-18917.8	-21314.8		-20.0702	-18.9178	-21.3148		-20.1009	1.1988			-12781.1	-12233.1	-13462.5		-12.7811	-12.2331	-13.4625		-12.8256	0.615905			-17889	-17061.2	-18305.2		-17.889	-17.0612	-18.3052		-17.7518	0.633247
224.4		-17972.2	-18471.9	-19192.7		-17.9722	-18.4719	-19.1927		-18.5456	0.613579			-20202.3	-19058.4	-21476.2		-20.2023	-19.0584	-21.4762		-20.2456	1.20948			-12890.3	-12280.5	-13563.6		-12.8903	-12.2805	-13.5636		-12.9115	0.641812			-18008.1	-17087.9	-18376.4		-18.0081	-17.0879	-18.3764		-17.8241	0.663657
224.2		-18078.8	-18653.5	-19354.1		-18.0788	-18.6535	-19.3541		-18.6955	0.638685			-20307.5	-19205.3	-21631.9		-20.3075	-19.2053	-21.6319		-20.3816	1.21499			-12952	-12279.3	-13665.5		-12.952	-12.2793	-13.6655		-12.9656	0.6932			-18087.9	-17259.6	-18472.5		-18.0879	-17.2596	-18.4725		-17.94	0.619829
224		-18143.9	-18765.3	-19484.2		-18.1439	-18.7653	-19.4842		-18.7978	0.670741			-20389.7	-19332.8	-21721.1		-20.3897	-19.3328	-21.7211		-20.4812	1.19678			-13079.5	-12378.1	-13800.7		-13.0795	-12.3781	-13.8007		-13.0861	0.711323			-18156.2	-17392.1	-18511.4		-18.1562	-17.3921	-18.5114		-18.0199	0.571963
223.8		-18110	-18811	-19514.8		-18.11	-18.811	-19.5148		-18.8119	0.7024			-20368.9	-19364.9	-21802.9		-20.3689	-19.3649	-21.8029		-20.5122	1.2253			-13091	-12322.3	-13833.4		-13.091	-12.3223	-13.8334		-13.0822	0.755588			-18211.3	-17458.9	-18500.6		-18.2113	-17.4589	-18.5006		-18.0569	0.537733
223.6		-18225.3	-19020	-19574.9		-18.2253	-19.02	-19.5749		-18.9401	0.678341			-20416.4	-19456.2	-22001.7		-20.4164	-19.4562	-22.0017		-20.6248	1.28548			-13193.5	-12487.1	-13971.8		-13.1935	-12.4871	-13.9718		-13.2175	0.74264			-18294.9	-17709.2	-18631.5		-18.2949	-17.7092	-18.6315		-18.2119	0.466723
223.4		-18256.1	-18971.3	-19669.9		-18.2561	-18.9713	-19.6699		-18.9658	0.706916			-20492.3	-19482.9	-22173.5		-20.4923	-19.4829	-22.1735		-20.7162	1.35921			-13238.5	-12525.2	-14060.1		-13.2385	-12.5252	-14.0601		-13.2746	0.768087			-18421.2	-17729.4	-18789.1		-18.4212	-17.7294	-18.7891		-18.3132	0.538037
223.2		-18367.1	-19085	-19668.9		-18.3671	-19.085	-19.6689		-19.0403	0.652048			-20520.8	-19485.3	-22250.2		-20.5208	-19.4853	-22.2502		-20.7521	1.39689			-13343.6	-12558.1	-14146.5		-13.3436	-12.5581	-14.1465		-13.3494	0.794216			-18430.1	-17797.5	-18821		-18.4301	-17.7975	-18.821		-18.3495	0.516485
223		-18508.3	-19190.8	-19870.4		-18.5083	-19.1908	-19.8704		-19.1898	0.681051			-20618.4	-19510.7	-22440.2		-20.6184	-19.5107	-22.4402		-20.8564	1.47918			-13388.3	-12604.8	-14265.8		-13.3883	-12.6048	-14.2658		-13.4196	0.830943			-18489.5	-17932.7	-18923.2		-18.4895	-17.9327	-18.9232		-18.4485	0.496523
222.8		-18582.5	-19221.4	-19916.1		-18.5825	-19.2214	-19.9161		-19.24	0.666995			-20711.2	-19506.4	-22536		-20.7112	-19.5064	-22.536		-20.9179	1.52534			-13433.3	-12558.2	-14380.3		-13.4333	-12.5582	-14.3803		-13.4573	0.911286			-18526.2	-17988.8	-19072		-18.5262	-17.9888	-19.072		-18.529	0.541605
222.6		-18630.8	-19324.3	-19992.2		-18.6308	-19.3243	-19.9922		-19.3158	0.68074			-20723	-19548.8	-22599.3		-20.723	-19.5488	-22.5993		-20.957	1.53866			-13384.7	-12616.1	-14528.7		-13.3847	-12.6161	-14.5287		-13.5098	0.962421			-18479.3	-18100.2	-19118.8		-18.4793	-18.1002	-19.1188		-18.5661	0.514818
222.4		-18772.4	-19370.9	-20020		-18.7724	-19.3709	-20.02		-19.3878	0.623971			-20798.8	-19449.8	-22638		-20.7988	-19.4498	-22.638		-20.9622	1.60037			-13497	-12624.5	-14488.3		-13.497	-12.6245	-14.4883		-13.5366	0.932531			-18571	-18105.3	-19120.7		-18.571	-18.1053	-19.1207		-18.599	0.508279
222.2		-18842.5	-19421.3	-20052.6		-18.8425	-19.4213	-20.0526		-19.4388	0.60524			-20862.1	-19483.6	-22727.1		-20.8621	-19.4836	-22.7271		-21.0243	1.62782			-13627.6	-12744	-14507.8		-13.6276	-12.744	-14.5078		-13.6265	0.881901			-18688.6	-18154.1	-19166		-18.6886	-18.1541	-19.166		-18.6696	0.506218
222		-18886.4	-19347.3	-20076.3		-18.8864	-19.3473	-20.0763		-19.4367	0.599963			-20957.5	-19471.1	-22778.8		-20.9575	-19.4711	-22.7788		-21.0691	1.65667			-13736.4	-12804.1	-14536.7		-13.7364	-12.8041	-14.5367		-13.6924	0.867138			-18849.4	-18190.5	-19195.9		-18.8494	-18.1905	-19.1959		-18.7453	0.510725
221.8		-18848.5	-19320.1	-20010.5		-18.8485	-19.3201	-20.0105		-19.393	0.584423			-20960.8	-19513.2	-22793.9		-20.9608	-19.5132	-22.7939		-21.0893	1.64412			-13726.9	-12870.7	-14458		-13.7269	-12.8707	-14.458		-13.6852	0.794471			-18839.8	-18179.5	-19183.1		-18.8398	-18.1795	-19.1831		-18.7341	0.510076
221.6		-18969.6	-19285.1	-20125.7		-18.9696	-19.2851	-20.1257		-19.4601	0.597595			-21028	-19499	-22821.4		-21.028	-19.499	-22.8214		-21.1161	1.66295			-13801.1	-12916.5	-14468.5		-13.8011	-12.9165	-14.4685		-13.7287	0.778529			-18906.9	-18208.1	-19159.6		-18.9069	-18.2081	-19.1596		-18.7582	0.492871
221.4		-19035.7	-19255.4	-20170.8		-19.0357	-19.2554	-20.1708		-19.4873	0.602035			-21023.7	-19493.2	-22840.6		-21.0237	-19.4932	-22.8406		-21.1192	1.67574			-13891.5	-12943.8	-14525.1		-13.8915	-12.9438	-14.5251		-13.7868	0.795832			-18958.4	-18117.6	-19223.2		-18.9584	-18.1176	-19.2232		-18.7664	0.577266
221.2		-18941.3	-19293.9	-20204.3		-18.9413	-19.2939	-20.2043		-19.4798	0.651706			-21016.1	-19607.9	-22847.9		-21.0161	-19.6079	-22.8479		-21.1573	1.62461			-13799.3	-12987.8	-14366.9		-13.7993	-12.9878	-14.3669		-13.718	0.693135			-18870.9	-18183.5	-19088.3		-18.8709	-18.1835	-19.0883		-18.7142	0.472307
221		-18884.4	-19334.7	-20319.4		-18.8844	-19.3347	-20.3194		-19.5128	0.733897			-20997.8	-19629.2	-22907.2		-20.9978	-19.6292	-22.9072		-21.1781	1.64642			-13768.5	-13049.6	-14440.8		-13.7685	-13.0496	-14.4408		-13.753	0.69573			-18934.2	-18176	-19152.8		-18.9342	-18.176	-19.1528		-18.7543	0.512639
220.8		-18927.7	-19258.9	-20343.8		-18.9277	-19.2589	-20.3438		-19.5101	0.740725			-21137	-19631.5	-22809.3		-21.137	-19.6315	-22.8093		-21.1926	1.58963			-13818.2	-13064.2	-14329.1		-13.8182	-13.0642	-14.3291		-13.7372	0.636332			-19033.1	-18069.5	-19096.1		-19.0331	-18.0695	-19.0961		-18.7329	0.575384
220.6		-18917	-19213.8	-20303.9		-18.917	-19.2138	-20.3039		-19.4782	0.730285			-21070.5	-19569.7	-22633		-21.0705	-19.5697	-22.633		-21.0911	1.53175			-13866.2	-13051.2	-14269.3		-13.8662	-13.0512	-14.2693		-13.7289	0.620548			-19064.9	-17981.7	-19075.3		-19.0649	-17.9817	-19.0753		-18.7073	0.62841
220.4		-18870.2	-19196.6	-20246.5		-18.8702	-19.1966	-20.2465		-19.4378	0.719146			-20985.3	-19530	-22567.6		-20.9853	-19.53	-22.5676		-21.0276	1.51924			-13837.6	-13025.7	-14182.9		-13.8376	-13.0257	-14.1829		-13.6821	0.594071			-19076.2	-17900.8	-19045.6		-19.0762	-17.9008	-19.0456		-18.6742	0.669959
220.2		-18898.7	-19177	-20222.6		-18.8987	-19.177	-20.2226		-19.4328	0.698026			-21030	-19491.3	-22576.7		-21.03	-19.4913	-22.5767		-21.0327	1.5427			-13969.8	-13029.7	-14157.6		-13.9698	-13.0297	-14.1576		-13.719	0.60432			-19128.6	-17797.5	-18991.1		-19.1286	-17.7975	-18.9911		-18.6391	0.732054
220		-18869.2	-19095.2	-20216.7		-18.8692	-19.0952	-20.2167		-19.3937	0.721641			-20944.4	-19402.6	-22585.9		-20.9444	-19.4026	-22.5859		-20.9776	1.59191			-13906.5	-12945.3	-14187.4		-13.9065	-12.9453	-14.1874		-13.6797	0.65136			-19030.2	-17654.6	-19045.8		-19.0302	-17.6546	-19.0458		-18.5769	0.798744
219.8		-18856	-19104.8	-20194.2		-18.856	-19.1048	-20.1942		-19.385	0.711744			-20938.3	-19473.7	-22531.7		-20.9383	-19.4737	-22.5317		-20.9812	1.52945			-13930.9	-12928.3	-14158.5		-13.9309	-12.9283	-14.1585		-13.6726	0.654523			-19124.4	-17684.4	-18976.7		-19.1244	-17.6844	-18.9767		-18.5952	0.792197
219.6		-18782.9	-19117.3	-20183.7		-18.7829	-19.1173	-20.1837		-19.3613	0.731582			-20898.1	-19421.6	-22552.2		-20.8981	-19.4216	-22.5522		-20.9573	1.56614			-13905.1	-12840.1	-14248.3		-13.9051	-12.8401	-14.2483		-13.6645	0.734284			-19079.1	-17586.2	-19109.7		-19.0791	-17.5862	-19.1097		-18.5917	0.870894
219.4		-18801.9	-19129.9	-20154.6		-18.8019	-19.1299	-20.1546		-19.3621	0.705619			-20923.5	-19462.6	-22553.7		-20.9235	-19.4626	-22.5537		-20.9799	1.54632			-13930.3	-12860.2	-14239		-13.9303	-12.8602	-14.239		-13.6765	0.72359			-19021.3	-17558.4	-19009.8		-19.0213	-17.5584	-19.0098		-18.5298	0.841306
219.2		-18757.1	-19041.8	-20110.7		-18.7571	-19.0418	-20.1107		-19.3032	0.713657			-20899.1	-19263.8	-22612.4		-20.8991	-19.2638	-22.6124		-20.9251	1.67445			-13838.4	-12797.7	-14294.6		-13.8384	-12.7977	-14.2946		-13.6436	0.767234			-18919.8	-17489.5	-19017.7		-18.9198	-17.4895	-19.0177		-18.4757	0.855447
219		-18714	-18988.5	-20081.8		-18.714	-18.9885	-20.0818		-19.2614	0.723594			-20867.8	-19308.6	-22537.3		-20.8678	-19.3086	-22.5373		-20.9046	1.61466			-13765.2	-12737	-14287.7		-13.7652	-12.737	-14.2877		-13.5966	0.788973			-18911	-17406	-19081.8		-18.911	-17.406	-19.0818		-18.4663	0.922181
218.8		-18673.3	-19009.9	-19916.4		-18.6733	-19.0099	-19.9164		-19.1999	0.642954			-20889.1	-19284.3	-22408.9		-20.8891	-19.2843	-22.4089		-20.8608	1.56249			-13696.5	-12692.7	-14143.5		-13.6965	-12.6927	-14.1435		-13.5109	0.742994			-18808.2	-17375.1	-18965		-18.8082	-17.3751	-18.965		-18.3828	0.87618
218.6		-18691.4	-18964.8	-19942.2		-18.6914	-18.9648	-19.9422		-19.1995	0.657591			-20867.7	-19263.3	-22346.8		-20.8677	-19.2633	-22.3468		-20.8259	1.54217			-13634.7	-12710.3	-14206.4		-13.6347	-12.7103	-14.2064		-13.5171	0.754947			-18802.1	-17345.1	-18924.4		-18.8021	-17.3451	-18.9244		-18.3572	0.878635
218.4		-18660	-18911.5	-20000.5		-18.66	-18.9115	-20.0005		-19.1907	0.712521			-21003.3	-19311.4	-22410.4		-21.0033	-19.3114	-22.4104		-20.9084	1.55168			-13670.1	-12723.3	-14264.3		-13.6701	-12.7233	-14.2643		-13.5526	0.777194			-18859.3	-17268.1	-18991.4		-18.8593	-17.2681	-18.9914		-18.3729	0.959091
218.2		-18702.8	-18952.8	-20018.2		-18.7028	-18.9528	-20.0182		-19.2246	0.698553			-21045.9	-19306.6	-22386.8		-21.0459	-19.3066	-22.3868		-20.9131	1.54439			-13645.4	-12661.6	-14225.6		-13.6454	-12.6616	-14.2256		-13.5109	0.790632			-18822.2	-17128	-19018.7		-18.8222	-17.128	-19.0187		-18.323	1.03952
218		-18762	-18893.8	-19934.6		-18.762	-18.8938	-19.9346		-19.1968	0.642343			-21140.3	-19265	-22342.4		-21.1403	-19.265	-22.3424		-20.9159	1.55092			-13745.7	-12602.4	-14226.9		-13.7457	-12.6024	-14.2269		-13.525	0.834435			-18774.7	-17039.8	-18975.5		-18.7747	-17.0398	-18.9755		-18.2633	1.06436
217.8		-18704.1	-18864.6	-19870.8		-18.7041	-18.8646	-19.8708		-19.1465	0.632375			-21038.6	-19266.8	-22333.5		-21.0386	-19.2668	-22.3335		-20.8796	1.53952			-13679.4	-12636	-14126.9		-13.6794	-12.636	-14.1269		-13.4808	0.765041			-18653	-17068.7	-18901.7		-18.653	-17.0687	-18.9017		-18.2078	0.994296
217.6		-18697	-18691.8	-19818		-18.697	-18.6918	-19.818		-19.0689	0.648716			-20914.4	-19176.4	-22202.8		-20.9144	-19.1764	-22.2028		-20.7645	1.51876			-13589.9	-12658	-14100.7		-13.5899	-12.658	-14.1007		-13.4495	0.731521			-18621.4	-16996.3	-18900.4		-18.6214	-16.9963	-18.9004		-18.1727	1.0283
217.4		-18704.2	-18689.9	-19845.4		-18.7042	-18.6899	-19.8454		-19.0798	0.663039			-20860.8	-19192.3	-22194.8		-20.8608	-19.1923	-22.1948		-20.7493	1.50435			-13605.3	-12657.2	-14053		-13.6053	-12.6572	-14.053		-13.4385	0.712693			-18640.6	-17095.7	-18879.4		-18.6406	-17.0957	-18.8794		-18.2052	0.968274
217.2		-18645.7	-18626.7	-19776.8		-18.6457	-18.6267	-19.7768		-19.0164	0.658594			-20753.8	-19212.5	-22139.5		-20.7538	-19.2125	-22.1395		-20.7019	1.46419			-13531.9	-12611.2	-14024.1		-13.5319	-12.6112	-14.0241		-13.3891	0.717198			-18538.9	-17075.6	-18826.9		-18.5389	-17.0756	-18.8269		-18.1471	0.939081
217		-18560.6	-18607.3	-19638.1		-18.5606	-18.6073	-19.6381		-18.9353	0.609062			-20781.7	-19162.3	-22080.4		-20.7817	-19.1623	-22.0804		-20.6748	1.46198			-13520.5	-12498.5	-14012.3		-13.5205	-12.4985	-14.0123		-13.3438	0.77222			-18472.1	-17047.7	-18790.6		-18.4721	-17.0477	-18.7906		-18.1035	0.928086
216.8		-18485.2	-18524.9	-19618.5		-18.4852	-18.5249	-19.6185		-18.8762	0.643157			-20689.8	-19110	-22054.3		-20.6898	-19.11	-22.0543		-20.618	1.47346			-13355.9	-12361.9	-14013.7		-13.3559	-12.3619	-14.0137		-13.2438	0.831583			-18406.6	-17034.1	-18868.9		-18.4066	-17.0341	-18.8689		-18.1032	0.954286
216.6		-18397.9	-18550.8	-19661		-18.3979	-18.5508	-19.661		-18.8699	0.689365			-20735	-19088.8	-22214.4		-20.735	-19.0888	-22.2144		-20.6794	1.56354			-13318.3	-12358	-14091.1		-13.3183	-12.358	-14.0911		-13.2558	0.868239			-18403.6	-17097.3	-18959.1		-18.4036	-17.0973	-18.9591		-18.1533	0.955798
216.4		-18465.8	-18546.5	-19521.9		-18.4658	-18.5465	-19.5219		-18.8447	0.58783			-20693.3	-19108.4	-22168.3		-20.6933	-19.1084	-22.1683		-20.6567	1.53028			-13364.6	-12341.7	-14027.5		-13.3646	-12.3417	-14.0275		-13.2446	0.849282			-18339.5	-17135.9	-18860.5		-18.3395	-17.1359	-18.8605		-18.112	0.884528
216.2		-18364.7	-18599.7	-19581.5		-18.3647	-18.5997	-19.5815		-18.8486	0.645466			-20662.5	-19116.9	-22234.3		-20.6625	-19.1169	-22.2343		-20.6712	1.55872			-13387.5	-12412.4	-14044.5		-13.3875	-12.4124	-14.0445		-13.2815	0.8212			-18300.6	-17246.8	-18862.4		-18.3006	-17.2468	-18.8624		-18.1366	0.820191
216		-18321.5	-18489.3	-19520.9		-18.3215	-18.4893	-19.5209		-18.7772	0.649476			-20720.6	-19073.7	-22207.3		-20.7206	-19.0737	-22.2073		-20.6672	1.56748			-13479.1	-12367	-14044.2		-13.4791	-12.367	-14.0442		-13.2968	0.853337			-18321.8	-17264.5	-18785.8		-18.3218	-17.2645	-18.7858		-18.124	0.779694
215.8		-18299.4	-18393.5	-19391.7		-18.2994	-18.3935	-19.3917		-18.6949	0.605307			-20696	-18937.1	-22183.8		-20.696	-18.9371	-22.1838		-20.6056	1.62524			-13529.3	-12272.2	-13968.5		-13.5293	-12.2722	-13.9685		-13.2567	0.880401			-18343.3	-17207.9	-18742.3		-18.3433	-17.2079	-18.7423		-18.0978	0.796107
215.6		-18387.1	-18490.5	-19472.6		-18.3871	-18.4905	-19.4726		-18.7834	0.5991			-20814.7	-18928.3	-22284		-20.8147	-18.9283	-22.284		-20.6757	1.68216			-13575.7	-12298.8	-13959.7		-13.5757	-12.2988	-13.9597		-13.2781	0.869532			-18373.8	-17244.3	-18754.6		-18.3738	-17.2443	-18.7546		-18.1242	0.785471
215.4		-18365.9	-18379.6	-19500		-18.3659	-18.3796	-19.5		-18.7485	0.650854			-20907	-18876.8	-22268.2		-20.907	-18.8768	-22.2682		-20.684	1.70666			-13529.2	-12190.1	-13976		-13.5292	-12.1901	-13.976		-13.2318	0.92936			-18368.9	-17212.8	-18687		-18.3689	-17.2128	-18.687		-18.0896	0.775781
215.2		-18420.1	-18401.1	-19531.2		-18.4201	-18.4011	-19.5312		-18.7841	0.647048			-20899.7	-18786.6	-22278.5		-20.8997	-18.7866	-22.2785		-20.6549	1.75877			-13512.4	-12104.2	-13967		-13.5124	-12.1042	-13.967		-13.1945	0.971229			-18315.4	-17285	-18534.1		-18.3154	-17.285	-18.5341		-18.0448	0.667059
215		-18358.3	-18408	-19672.3		-18.3583	-18.408	-19.6723		-18.8129	0.744706			-20977.4	-18779.7	-22349.2		-20.9774	-18.7797	-22.3492		-20.7021	1.8006			-13454.5	-12071.6	-14115.6		-13.4545	-12.0716	-14.1156		-13.2139	1.04302			-18360.5	-17353.1	-18657.8		-18.3605	-17.3531	-18.6578		-18.1238	0.683799
214.8		-18426.6	-18446.4	-19685.4		-18.4266	-18.4464	-19.6854		-18.8528	0.721121			-21019.5	-18744.3	-22309.6		-21.0195	-18.7443	-22.3096		-20.6911	1.80519			-13498.1	-12140.6	-14148.7		-13.4981	-12.1406	-14.1487		-13.2625	1.02458			-18443.4	-17469.7	-18535.8		-18.4434	-17.4697	-18.5358		-18.1496	0.590649
214.6		-18390.5	-18447.3	-19715		-18.3905	-18.4473	-19.715		-18.8509	0.748842			-21029.5	-18658.5	-22409.1		-21.0295	-18.6585	-22.4091		-20.699	1.89701			-13476.5	-12212.8	-14115.5		-13.4765	-12.2128	-14.1155		-13.2683	0.968291			-18449.7	-17507.3	-18534.2		-18.4497	-17.5073	-18.5342		-18.1637	0.570056
214.4		-18360.4	-18396.3	-19753.3		-18.3604	-18.3963	-19.7533		-18.8367	0.794031			-21033.3	-18611.4	-22411.5		-21.0333	-18.6114	-22.4115		-20.6854	1.92379			-13500.6	-12175.5	-14062.3		-13.5006	-12.1755	-14.0623		-13.2461	0.968797			-18534.8	-17464.1	-18451.9		-18.5348	-17.4641	-18.4519		-18.1503	0.595682
214.2		-18372.6	-18389.5	-19814.8		-18.3726	-18.3895	-19.8148		-18.859	0.827819			-21150.6	-18754.7	-22377.6		-21.1506	-18.7547	-22.3776		-20.761	1.84261			-13584.4	-12262.6	-14139.4		-13.5844	-12.2626	-14.1394		-13.3288	0.964154			-18700.4	-17519.1	-18396		-18.7004	-17.5191	-18.396		-18.2052	0.613336
214		-18295.8	-18396.2	-19986.5		-18.2958	-18.3962	-19.9865		-18.8928	0.948473			-21129.4	-18875.6	-22489.4		-21.1294	-18.8756	-22.4894		-20.8315	1.82523			-13494.4	-12335.4	-14243.8		-13.4944	-12.3354	-14.2438		-13.3579	0.961498			-18819.6	-17629.5	-18443.7		-18.8196	-17.6295	-18.4437		-18.2976	0.608353
213.8		-18322.7	-18458.3	-20027.6		-18.3227	-18.4583	-20.0276		-18.9362	0.947609			-21093.3	-18957.1	-22555.6		-21.0933	-18.9571	-22.5556		-20.8687	1.80974			-13418.1	-12442.7	-14260.1		-13.4181	-12.4427	-14.2601		-13.3736	0.909516			-18879	-17810.9	-18449		-18.879	-17.8109	-18.449		-18.3796	0.537418
213.6		-18405.5	-18621.4	-20246.8		-18.4055	-18.6214	-20.2468		-19.0912	1.00656			-21156.9	-19036.5	-22598.7		-21.1569	-19.0365	-22.5987		-20.9307	1.79184			-13448.7	-12541	-14325.5		-13.4487	-12.541	-14.3255		-13.4384	0.892295			-18980.7	-17869.8	-18488.7		-18.9807	-17.8698	-18.4887		-18.4464	0.556657
213.4		-18488	-18649.9	-20175.3		-18.488	-18.6499	-20.1753		-19.1044	0.930953			-21179.7	-19101.1	-22586.7		-21.1797	-19.1011	-22.5867		-20.9558	1.75355			-13555.1	-12473.7	-14405.6		-13.5551	-12.4737	-14.4056		-13.4781	0.968247			-19160.2	-17890.9	-18519.9		-19.1602	-17.8909	-18.5199		-18.5237	0.634658
213.2		-18468.8	-18725.4	-20328.4		-18.4688	-18.7254	-20.3284		-19.1742	1.00777			-21273.7	-19176.6	-22700.7		-21.2737	-19.1766	-22.7007		-21.0503	1.77264			-13665.1	-12506.8	-14349.7		-13.6651	-12.5068	-14.3497		-13.5072	0.931541			-19235.7	-17951.4	-18490		-19.2357	-17.9514	-18.49		-18.559	0.644927
213		-18701.8	-18854.4	-20364.4		-18.7018	-18.8544	-20.3644		-19.3069	0.919024			-21502.8	-19202.7	-22667.5		-21.5028	-19.2027	-22.6675		-21.1243	1.76313			-13788.8	-12581.2	-14376.5		-13.7888	-12.5812	-14.3765		-13.5822	0.915313			-19492.2	-17862.6	-18509.4		-19.4922	-17.8626	-18.5094		-18.6214	0.820553
212.8		-18776.6	-19036.8	-20392.8		-18.7766	-19.0368	-20.3928		-19.4021	0.867808			-21531.4	-19291.8	-22631.5		-21.5314	-19.2918	-22.6315		-21.1516	1.70194			-13941.4	-12655.8	-14348.6		-13.9414	-12.6558	-14.3486		-13.6486	0.883568			-19569.4	-17950.6	-18541.9		-19.5694	-17.9506	-18.5419		-18.6873	0.819136
212.6		-18877.8	-19163.7	-20427.7		-18.8778	-19.1637	-20.4277		-19.4897	0.824785			-21559.3	-19337.6	-22672.1		-21.5593	-19.3376	-22.6721		-21.1897	1.6977			-13960.5	-12621.6	-14338.9		-13.9605	-12.6216	-14.3389		-13.6403	0.902308			-19615	-17967.8	-18560		-19.615	-17.9678	-18.56		-18.7143	0.834365
212.4		-18968.2	-19271.7	-20562.9		-18.9682	-19.2717	-20.5629		-19.6009	0.846796			-21710.6	-19327.8	-22889.9		-21.7106	-19.3278	-22.8899		-21.3094	1.81462			-14064.3	-12534.7	-14548.3		-14.0643	-12.5347	-14.5483		-13.7158	1.05107			-19729.6	-18017.3	-18721.1		-19.7296	-18.0173	-18.7211		-18.8227	0.860657
212.2		-19116.3	-19310.9	-20681.2		-19.1163	-19.3109	-20.6812		-19.7028	0.852888			-21840.2	-19413	-22967.9		-21.8402	-19.413	-22.9679		-21.407	1.8166			-14044.4	-12492.4	-14656.2		-14.0444	-12.4924	-14.6562		-13.731	1.11542			-19937.9	-18014.4	-18884.3		-19.9379	-18.0144	-18.8843		-18.9455	0.963211
212		-19179.7	-19448.3	-20768.5		-19.1797	-19.4483	-20.7685		-19.7988	0.850427			-21875.7	-19571.5	-23051		-21.8757	-19.5715	-23.051		-21.4994	1.77001			-14034.4	-12620.3	-14813.6		-14.0344	-12.6203	-14.8136		-13.8228	1.11186			-20047.9	-18063.4	-19085		-20.0479	-18.0634	-19.085		-19.0654	0.992395
211.8		-19291.6	-19548.9	-20791.5		-19.2916	-19.5489	-20.7915		-19.8773	0.802076			-21967.4	-19737.1	-23080.9		-21.9674	-19.7371	-23.0809		-21.5951	1.7027			-14111.9	-12802.7	-14908.9		-14.1119	-12.8027	-14.9089		-13.9412	1.06343			-20284.6	-18273	-19202		-20.2846	-18.273	-19.202		-19.2532	1.00678
211.6		-19495.7	-19640.4	-20995.8		-19.4957	-19.6404	-20.9958		-20.044	0.827481			-22040.7	-19750.3	-23266		-22.0407	-19.7503	-23.266		-21.6857	1.78454			-14175.2	-12796.8	-15099.9		-14.1752	-12.7968	-15.0999		-14.024	1.15897			-20424.4	-18199.2	-19399		-20.4244	-18.1992	-19.399		-19.3409	1.11374
211.4		-19655.5	-19739.7	-21135.6		-19.6555	-19.7397	-21.1356		-20.1769	0.831296			-22108.7	-19886.8	-23389.1		-22.1087	-19.8868	-23.3891		-21.7949	1.77212			-14071	-12862.7	-15068.1		-14.071	-12.8627	-15.0681		-14.0006	1.10438			-20394	-18350.8	-19448.9		-20.394	-18.3508	-19.4489		-19.3979	1.02255
211.2		-19861.6	-19902.7	-21228.5		-19.8616	-19.9027	-21.2285		-20.3309	0.777587			-22310.7	-20002.4	-23486.8		-22.3107	-20.0024	-23.4868		-21.9333	1.77259			-14164.7	-12815.4	-15237.6		-14.1647	-12.8154	-15.2376		-14.0726	1.21373			-20659.8	-18497.5	-19706.8		-20.6598	-18.4975	-19.7068		-19.6214	1.08368
211		-19988	-20159	-21284.8		-19.988	-20.159	-21.2848		-20.4773	0.704551			-22395.7	-20285.1	-23512.8		-22.3957	-20.2851	-23.5128		-22.0645	1.63914			-14208.9	-12920.3	-15193.4		-14.2089	-12.9203	-15.1934		-14.1075	1.13994			-20835	-18522	-19909.4		-20.835	-18.522	-19.9094		-19.7555	1.16416
210.8		-20142.6	-20290	-21341.2		-20.1426	-20.29	-21.3412		-20.5913	0.65363			-22498.5	-20372.1	-23683.4		-22.4985	-20.3721	-23.6834		-22.1847	1.67781			-14367.8	-13021.1	-15345.7		-14.3678	-13.0211	-15.3457		-14.2449	1.16717			-20881.1	-18680.8	-20054.7		-20.8811	-18.6808	-20.0547		-19.8722	1.11144
210.6		-20212	-20287.6	-21536.3		-20.212	-20.2876	-21.5363		-20.6786	0.743722			-22470.3	-20435.6	-23810.7		-22.4703	-20.4356	-23.8107		-22.2389	1.69941			-14352.8	-12971.7	-15551.1		-14.3528	-12.9717	-15.5511		-14.2919	1.29078			-20873.6	-18702.5	-20310.4		-20.8736	-18.7025	-20.3104		-19.9622	1.12666
210.4		-20203.5	-20342.2	-21636.8		-20.2035	-20.3422	-21.6368		-20.7275	0.790525			-22574.7	-20517.5	-24068.7		-22.5747	-20.5175	-24.0687		-22.387	1.78303			-14372.8	-12905.1	-15717.9		-14.3728	-12.9051	-15.7179		-14.3319	1.40685			-20957.5	-18732.7	-20647.1		-20.9575	-18.7327	-20.6471		-20.1124	1.20492
210.2		-20258.6	-20352.4	-21642.7		-20.2586	-20.3524	-21.6427		-20.7512	0.773456			-22448.5	-20545.8	-24109.6		-22.4485	-20.5458	-24.1096		-22.368	1.78326			-14375.9	-12931.4	-15672.3		-14.3759	-12.9314	-15.6723		-14.3265	1.37112			-20820.4	-18695.2	-20875.1		-20.8204	-18.6952	-20.8751		-20.1302	1.24308
210		-20211.7	-20254.4	-21608.7		-20.2117	-20.2544	-21.6087		-20.6916	0.794519			-22402.5	-20549.1	-24161.5		-22.4025	-20.5491	-24.1615		-22.371	1.80641			-14367.4	-13016.2	-15696.7		-14.3674	-13.0162	-15.6967		-14.3601	1.34026			-20856.4	-18769.5	-20987.6		-20.8564	-18.7695	-20.9876		-20.2045	1.24448
209.8		-20347.9	-20265.5	-21741.3		-20.3479	-20.2655	-21.7413		-20.7849	0.829291			-22446.1	-20554.4	-24294		-22.4461	-20.5544	-24.294		-22.4315	1.86984			-14251.8	-13080.3	-15818.6		-14.2518	-13.0803	-15.8186		-14.3836	1.3739			-20895.3	-18975.6	-21176.6		-20.8953	-18.9756	-21.1766		-20.3492	1.19783
209.6		-20317.2	-20245.5	-21797.4		-20.3172	-20.2455	-21.7974		-20.7867	0.876026			-22319.8	-20614.8	-24303.8		-22.3198	-20.6148	-24.3038		-22.4128	1.84626			-14156.2	-13118.7	-15904.1		-14.1562	-13.1187	-15.9041		-14.393	1.40772			-20896.2	-18989.7	-21299.9		-20.8962	-18.9897	-21.2999		-20.3953	1.23388
209.4		-20356.8	-20254.5	-21883.3		-20.3568	-20.2545	-21.8833		-20.8315	0.912292			-22283.5	-20692.3	-24550.9		-22.2835	-20.6923	-24.5509		-22.5089	1.93915			-14280	-13163	-16001.4		-14.28	-13.163	-16.0014		-14.4815	1.42988			-20849.7	-19076.6	-21303.6		-20.8497	-19.0766	-21.3036		-20.41	1.17682
209.2		-20427.8	-20134.9	-21880.1		-20.4278	-20.1349	-21.8801		-20.8143	0.934584			-22342.3	-20628.2	-24592.9		-22.3423	-20.6282	-24.5929		-22.5211	1.98839			-14314.2	-13136.3	-15991.6		-14.3142	-13.1363	-15.9916		-14.4807	1.43491			-20836.3	-19095.4	-21428		-20.8363	-19.0954	-21.428		-20.4532	1.21256
209		-20270.1	-20169.1	-21972.1		-20.2701	-20.1691	-21.9721		-20.8038	1.01307			-22333.8	-20520.4	-24745.9		-22.3338	-20.5204	-24.7459		-22.5334	2.11981			-14260.3	-13171.9	-16085.5		-14.2603	-13.1719	-16.0855		-14.5059	1.47225			-20798.5	-19143.3	-21630.7		-20.7985	-19.1433	-21.6307		-20.5242	1.26619
208.8		-20307.3	-20167.7	-22085.8		-20.3073	-20.1677	-22.0858		-20.8536	1.0694			-22256.6	-20494.4	-24763.8		-22.2566	-20.4944	-24.7638		-22.5049	2.14551			-14289	-13191	-15998.2		-14.289	-13.191	-15.9982		-14.4927	1.41465			-20774.7	-19259.3	-21563.5		-20.7747	-19.2593	-21.5635		-20.5325	1.17104
208.6		-20250.2	-20071.2	-22080.6		-20.2502	-20.0712	-22.0806		-20.8007	1.11206			-22281.6	-20309.5	-24700.3		-22.2816	-20.3095	-24.7003		-22.4305	2.19918			-14414.6	-13042.2	-15931.8		-14.4146	-13.0422	-15.9318		-14.4629	1.4454			-20713.5	-19152.8	-21471.2		-20.7135	-19.1528	-21.4712		-20.4458	1.18215
208.4		-20085.7	-19921.8	-21817		-20.0857	-19.9218	-21.817		-20.6082	1.05008			-22032.4	-20124.3	-24643.1		-22.0324	-20.1243	-24.6431		-22.2666	2.26849			-14312.5	-12896.3	-15849.5		-14.3125	-12.8963	-15.8495		-14.3528	1.47701			-20537.7	-19105.8	-21459		-20.5377	-19.1058	-21.459		-20.3675	1.1858
208.2		-19911.3	-19785.4	-21633.3		-19.9113	-19.7854	-21.6333		-20.4433	1.03246			-21947.6	-19750.3	-24420.2		-21.9476	-19.7503	-24.4202		-22.0394	2.3363			-14335.8	-12680.6	-15645.1		-14.3358	-12.6806	-15.6451		-14.2205	1.48561			-20276.5	-18972.9	-21355.1		-20.2765	-18.9729	-21.3551		-20.2015	1.19287
208		-19776.5	-19633.3	-21491.7		-19.7765	-19.6333	-21.4917		-20.3005	1.03409			-21882.7	-19633.9	-24200.7		-21.8827	-19.6339	-24.2007		-21.9058	2.28349			-14246.5	-12516.6	-15434.7		-14.2465	-12.5166	-15.4347		-14.0659	1.46741			-20108.5	-18862.6	-21234.5		-20.1085	-18.8626	-21.2345		-20.0685	1.18645
207.8		-19626.8	-19485.7	-21362.1		-19.6268	-19.4857	-21.3621		-20.1582	1.04499			-21711.5	-19350.3	-24129.3		-21.7115	-19.3503	-24.1293		-21.7304	2.38956			-14033.5	-12450.5	-15285.3		-14.0335	-12.4505	-15.2853		-13.9231	1.42062			-19932.7	-18706.2	-21044.4		-19.9327	-18.7062	-21.0444		-19.8944	1.16957
207.6		-19346.6	-19445	-21299.9		-19.3466	-19.445	-21.2999		-20.0305	1.10043			-21511.3	-19030.2	-23870.1		-21.5113	-19.0302	-23.8701		-21.4705	2.42021			-13845.7	-12358.2	-15113.8		-13.8457	-12.3582	-15.1138		-13.7726	1.37925			-19711	-18485.3	-20827.7		-19.711	-18.4853	-20.8277		-19.6747	1.17162
207.4		-19010.4	-19239.3	-21020.9		-19.0104	-19.2393	-21.0209		-19.7569	1.10065			-21178.2	-18697	-23601.3		-21.1782	-18.697	-23.6013		-21.1588	2.45221			-13572.5	-12169.5	-15057.9		-13.5725	-12.1695	-15.0579		-13.6	1.4444			-19453.1	-18329.2	-20670		-19.4531	-18.3292	-20.67		-19.4841	1.17071
207.2		-18735	-19045.7	-20817.4		-18.735	-19.0457	-20.8174		-19.5327	1.12338			-20778.1	-18420.5	-23441.6		-20.7781	-18.4205	-23.4416		-20.8801	2.5121			-13469.2	-12100.7	-14944.4		-13.4692	-12.1007	-14.9444		-13.5048	1.42218			-19237.2	-18039.1	-20515.6		-19.2372	-18.0391	-20.5156		-19.264	1.23847
207		-18443.2	-18844.5	-20547.1		-18.4432	-18.8445	-20.5471		-19.2783	1.11701			-20445.6	-17995.7	-23092.5		-20.4456	-17.9957	-23.0925		-20.5113	2.54903			-13308.9	-11927.5	-14710.8		-13.3089	-11.9275	-14.7108		-13.3157	1.39166			-18912.7	-17691.7	-20232.6		-18.9127	-17.6917	-20.2326		-18.9457	1.27077
206.8		-18055.1	-18518.4	-20327.4		-18.0551	-18.5184	-20.3274		-18.967	1.20073			-19993.7	-17475.3	-22528.6		-19.9937	-17.4753	-22.5286		-19.9992	2.52665			-13029.7	-11740.8	-14448		-13.0297	-11.7408	-14.448		-13.0728	1.35412			-18490	-17421.5	-19803.8		-18.49	-17.4215	-19.8038		-18.5718	1.19325
206.6		-17564.8	-18074.6	-19979.6		-17.5648	-18.0746	-19.9796		-18.5397	1.2728			-19513.2	-16958.9	-22150.6		-19.5132	-16.9589	-22.1506		-19.5409	2.59596			-12793.5	-11500.6	-14147.2		-12.7935	-11.5006	-14.1472		-12.8138	1.32342			-18188.6	-16917.8	-19535.3		-18.1886	-16.9178	-19.5353		-18.2139	1.30893
206.4		-17159.1	-17799.9	-19648.9		-17.1591	-17.7999	-19.6489		-18.2026	1.29283			-18978.1	-16539.8	-21702.4		-18.9781	-16.5398	-21.7024		-19.0734	2.58262			-12611	-11273.9	-13939.2		-12.611	-11.2739	-13.9392		-12.608	1.33265			-17791.6	-16547.2	-19061.6		-17.7916	-16.5472	-19.0616		-17.8001	1.25722
206.2		-16715.7	-17368.4	-19032.3		-16.7157	-17.3684	-19.0323		-17.7055	1.19452			-18413.8	-16204.1	-21104.8		-18.4138	-16.2041	-21.1048		-18.5742	2.45429			-12396.3	-11220	-13590.7		-12.3963	-11.22	-13.5907		-12.4023	1.18536			-17493.2	-16161.5	-18551.8		-17.4932	-16.1615	-18.5518		-17.4022	1.19775
206		-16156.9	-17050.5	-18594.7		-16.1569	-17.0505	-18.5947		-17.2674	1.23328			-17808	-15701.2	-20723.6		-17.808	-15.7012	-20.7236		-18.0776	2.52203			-11996.1	-11020.4	-13329.9		-11.9961	-11.0204	-13.3299		-12.1155	1.15937			-16958.1	-15773.8	-18120.1		-16.9581	-15.7738	-18.1201		-16.9507	1.17317
205.8		-15597.5	-16541.6	-17937.9		-15.5975	-16.5416	-17.9379		-16.6923	1.17746			-17235.1	-15090.5	-20061.7		-17.2351	-15.0905	-20.0617		-17.4624	2.49338			-11518.4	-10595.6	-12859.2		-11.5184	-10.5956	-12.8592		-11.6577	1.13821			-16378.7	-15196.8	-17558.3		-16.3787	-15.1968	-17.5583		-16.3779	1.18075
205.6		-15015.1	-16175.7	-17481		-15.0151	-16.1757	-17.481		-16.2239	1.23366			-16781	-14489.4	-19271.3		-16.781	-14.4894	-19.2713		-16.8472	2.39164			-11221.3	-10147.4	-12418.8		-11.2213	-10.1474	-12.4188		-11.2625	1.13626			-15949.3	-14660.9	-17053.2		-15.9493	-14.6609	-17.0532		-15.8878	1.19734
205.4		-14467.3	-15472.5	-16723.7		-14.4673	-15.4725	-16.7237		-15.5545	1.13043			-16192.6	-13933.9	-18576		-16.1926	-13.9339	-18.576		-16.2342	2.32133			-10872.2	-9672.8	-12022.1		-10.8722	-9.6728	-12.0221		-10.8557	1.17474			-15377.9	-14218.4	-16438.6		-15.3779	-14.2184	-16.4386		-15.345	1.11047
205.2		-13738.9	-14904.3	-16196		-13.7389	-14.9043	-16.196		-14.9464	1.22909			-15622.6	-13397.6	-17978.1		-15.6226	-13.3976	-17.9781		-15.6661	2.29056			-10397.7	-9272.57	-11529.2		-10.3977	-9.27257	-11.5292		-10.3998	1.12832			-14821.9	-13651.9	-15991		-14.8219	-13.6519	-15.991		-14.8216	1.16955
205		-13191.5	-14262.3	-15575.5		-13.1915	-14.2623	-15.5755		-14.3431	1.19405			-15005.7	-12672.2	-17273.6		-15.0057	-12.6722	-17.2736		-14.9838	2.30078			-9835.99	-8732.52	-11096.4		-9.83599	-8.73252	-11.0964		-9.8883	1.18281			-14318.4	-12984.4	-15426.6		-14.3184	-12.9844	-15.4266		-14.2431	1.22284
204.8		-12449.6	-13494.7	-14951.3		-12.4496	-13.4947	-14.9513		-13.6319	1.25648			-14169.1	-11824.8	-16678		-14.1691	-11.8248	-16.678		-14.224	2.42707			-9337.32	-8171.28	-10762.1		-9.33732	-8.17128	-10.7621		-9.42357	1.29756			-13565	-12414.5	-14906.1		-13.565	-12.4145	-14.9061		-13.6285	1.24701
204.6		-11718.6	-12799.7	-14298.4		-11.7186	-12.7997	-14.2984		-12.9389	1.29552			-13499.9	-11096.1	-15938.8		-13.4999	-11.0961	-15.9388		-13.5116	2.42137			-8711.26	-7680	-10391.4		-8.71126	-7.68	-10.3914		-8.92755	1.36858			-12881.7	-11750.9	-14268.3		-12.8817	-11.7509	-14.2683		-12.967	1.26086
204.4		-10960.9	-12075.6	-13629.6		-10.9609	-12.0756	-13.6296		-12.222	1.34036			-12747.4	-10368.9	-15202.1		-12.7474	-10.3689	-15.2021		-12.7728	2.4167			-8276.47	-7071	-10047.6		-8.27647	-7.071	-10.0476		-8.46502	1.49723			-12162.5	-11096.9	-13760.8		-12.1625	-11.0969	-13.7608		-12.3401	1.3408
204.2		-10185.4	-11390.3	-12889.5		-10.1854	-11.3903	-12.8895		-11.4884	1.35472			-11815.5	-9597.37	-14243.6		-11.8155	-9.59737	-14.2436		-11.8855	2.32391			-7644.25	-6614.73	-9530.86		-7.64425	-6.61473	-9.53086		-7.92995	1.47891			-11581.8	-10406.8	-13061.6		-11.5818	-10.4068	-13.0616		-11.6834	1.33031
204		-9466.66	-10726.7	-12186.7		-9.46666	-10.7267	-12.1867		-10.7934	1.36124			-11031.1	-8727	-13447.2		-11.0311	-8.727	-13.4472		-11.0684	2.36032			-7146.51	-6124.91	-9032.36		-7.14651	-6.12491	-9.03236		-7.43459	1.47498			-10931.4	-9659.09	-12417.9		-10.9314	-9.65909	-12.4179		-11.0028	1.38079
203.8		-8767.67	-10006.3	-11251.7		-8.76767	-10.0063	-11.2517		-10.0086	1.24202			-10208.6	-7863.45	-12448.7		-10.2086	-7.86345	-12.4487		-10.1736	2.29283			-6669.91	-5660.15	-8263.79		-6.66991	-5.66015	-8.26379		-6.86462	1.3127			-10115.2	-9187.31	-11642.8		-10.1152	-9.18731	-11.6428		-10.3151	1.23989
203.6		-7988.02	-9169.2	-10560.8		-7.98802	-9.1692	-10.5608		-9.23934	1.28782			-9367.45	-7000.6	-11516.6		-9.36745	-7.0006	-11.5166		-9.29488	2.25887			-6081.76	-4958.54	-7682.74		-6.08176	-4.95854	-7.68274		-6.24101	1.36906			-9476.79	-8157.53	-10952.9		-9.47679	-8.15753	-10.9529		-9.52907	1.39842
203.4		-7268.76	-8566.44	-9768.6		-7.26876	-8.56644	-9.7686		-8.5346	1.25022			-8449.5	-6208.19	-10567.9		-8.4495	-6.20819	-10.5679		-8.40853	2.18014			-5504.63	-4378.14	-7050.56		-5.50463	-4.37814	-7.05056		-5.64444	1.34168			-8731.9	-7486.05	-10262.9		-8.7319	-7.48605	-10.2629		-8.82695	1.39086
203.2		-6338.59	-7714.69	-8938.59		-6.33859	-7.71469	-8.93859		-7.66396	1.30074			-7486.88	-5204.9	-9457.2		-7.48688	-5.2049	-9.4572		-7.38299	2.12805			-4950.98	-3696.78	-6504.57		-4.95098	-3.69678	-6.50457		-5.05078	1.40655			-8033.48	-6628.55	-9549.87		-8.03348	-6.62855	-9.54987		-8.07063	1.46101
203		-5378.75	-6675.28	-8008.61		-5.37875	-6.67528	-8.00861		-6.68755	1.31497			-6348.19	-4127.35	-8513.89		-6.34819	-4.12735	-8.51389		-6.32981	2.19333			-4270.49	-2968.76	-5757.95		-4.27049	-2.96876	-5.75795		-4.3324	1.39563			-7145.23	-5822.3	-8693.05		-7.14523	-5.8223	-8.69305		-7.22019	1.43684
202.8		-4519.52	-5568.71	-7064.93		-4.51952	-5.56871	-7.06493		-5.71772	1.27923			-5185.51	-3138.72	-7371.03		-5.18551	-3.13872	-7.37103		-5.23175	2.11653			-3585.75	-2239.97	-5134.25		-3.58575	-2.23997	-5.13425		-3.65332	1.44832			-6343.46	-5014.82	-7739.49		-6.34346	-5.01482	-7.73949		-6.36592	1.36247
202.6		-3495.98	-4503.57	-6181.83		-3.49598	-4.50357	-6.18183		-4.72713	1.35681			-4147.29	-2127.44	-6338.52		-4.14729	-2.12744	-6.33852		-4.20442	2.10612			-2851.01	-1454.64	-4406.48		-2.85101	-1.45464	-4.40648		-2.90404	1.47663			-5463.6	-4016.04	-6877.55		-5.4636	-4.01604	-6.87755		-5.4524	1.43079
202.4		-2457.74	-3579.15	-5205.23		-2.45774	-3.57915	-5.20523		-3.74737	1.38145			-3037.16	-880.159	-5216.43		-3.03716	-0.880159	-5.21643		-3.04458	2.16815			-2132.27	-702.133	-3700.44		-2.13227	-0.702133	-3.70044		-2.17828	1.49968			-4684.16	-3066.28	-5939.74		-4.68416	-3.06628	-5.93974		-4.56339	1.44053
202.2		-1554.9	-2373.69	-4077.29		-1.5549	-2.37369	-4.07729		-2.66863	1.2868			-1806.78	101.135	-3928.96		-1.80678	0.101135	-3.92896		-1.8782	2.016			-1542.97	-89.531	-2897.5		-1.54297	-0.089531	-2.8975		-1.51	1.40427			-3824.51	-2076.17	-4982.72		-3.82451	-2.07617	-4.98272		-3.6278	1.46323
202		-635.255	-1533.18	-3091.68		-0.635255	-1.53318	-3.09168		-1.75337	1.24293			-657.118	1266.47	-2714.52		-0.657118	1.26647	-2.71452		-0.701723	1.99087			-866.693	649.935	-2078.32		-0.866693	0.649935	-2.07832		-0.765026	1.36697			-3061.13	-1190.92	-3964.72		-3.06113	-1.19092	-3.96472		-2.73892	1.41469
201.8		441.162	-396.815	-2124.8		0.441162	-0.396815	-2.1248		-0.693484	1.30845			603.669	2569.94	-1567.54		0.603669	2.56994	-1.56754		0.535356	2.06959			19.1521	1471.47	-1496.64		0.0191521	1.47147	-1.49664		-0.00200597	1.48417			-1973.96	-324.256	-2903.83		-1.97396	-0.324256	-2.90383		-1.73402	1.30642
201.6		1666.3	590.609	-1023.66		1.6663	0.590609	-1.02366		0.411083	1.35394			1992.47	3779.56	-154.025		1.99247	3.77956	-0.154025		1.87267	1.96953			613.782	2265.24	-684.154		0.613782	2.26524	-0.684154		0.731623	1.47822			-819.885	730.517	-1910.35		-0.819885	0.730517	-1.91035		-0.666573	1.32709
201.4		2706.23	1759.2	173.156		2.70623	1.7592	0.173156		1.5462	1.2799			3176.19	5174.49	813.27		3.17619	5.17449	0.81327		3.05465	2.18315			1207.92	3004.57	8.47115		1.20792	3.00457	0.00847115		1.40699	1.50794			219.055	1713.81	-864.192		0.219055	1.71381	-0.864192		0.356224	1.29446
201.2		3884.16	2881.85	1453.79		3.88416	2.88185	1.45379		2.73993	1.22138			4393.98	6598.33	2077.04		4.39398	6.59833	2.07704		4.35645	2.26088			2103.69	3843.49	1070.76		2.10369	3.84349	1.07076		2.33931	1.4013			1145.92	2676.03	-49.048		1.14592	2.67603	-0.049048		1.25763	1.36597
201		5168.29	4006.81	2656.6		5.16829	4.00681	2.6566		3.9439	1.25703			5923.88	8062.12	3335.11		5.92388	8.06212	3.33511		5.7737	2.36708			2945.03	4735.14	1864.59		2.94503	4.73514	1.86459		3.18159	1.44982			2375.29	3943.8	1047.52		2.37529	3.9438	1.04752		2.45554	1.44981
200.8		6307.27	5249.51	3972.89		6.30727	5.24951	3.97289		5.17656	1.1689			7361.57	9408.2	4817.02		7.36157	9.4082	4.81702		7.1956	2.30009			3547.09	5620.79	2735.59		3.54709	5.62079	2.73559		3.96782	1.4879			3609.97	5123.04	2255.76		3.60997	5.12304	2.25576		3.66292	1.43437
200.6		7650.59	6463.27	5206.53		7.65059	6.46327	5.20653		6.44013	1.22219			8810.78	10810.5	6172.29		8.81078	10.8105	6.17229		8.59786	2.32642			4449.03	6574.41	3509.81		4.44903	6.57441	3.50981		4.84442	1.57009			4990	6417.9	3112.22		4.99	6.4179	3.11222		4.84004	1.65793
200.4		8948.14	7678.87	6566.82		8.94814	7.67887	6.56682		7.73128	1.19152			10424.5	12432.3	7578.85		10.4245	12.4323	7.57885		10.1452	2.43875			5362.78	7521.45	4509.4		5.36278	7.52145	4.5094		5.79788	1.55245			6346.82	7472.51	4167.41		6.34682	7.47251	4.16741		5.99558	1.68031
200.2		10186.8	8852.73	8000.96		10.1868	8.85273	8.00096		9.0135	1.10175			11691.7	13897.1	9314.62		11.6917	13.8971	9.31462		11.6345	2.29178			6167.28	8262.15	5508.28		6.16728	8.26215	5.50828		6.6459	1.43797			7619.55	8710.92	5419.54		7.61955	8.71092	5.41954		7.25	1.67652
200		11540.7	10216.2	9201.6		11.5407	10.2162	9.2016		10.3195	1.17297			13122.4	15351.9	10830.4		13.1224	15.3519	10.8304		13.1016	2.26082			7072.34	9163.55	6417.9		7.07234	9.16355	6.4179		7.55126	1.43411			8883.66	9974.54	6662.09		8.88366	9.97454	6.66209		8.50676	1.68808
199.8		12877.8	11385.6	10654.7		12.8778	11.3856	10.6547		11.6394	1.13307			14768.3	16939.1	12286.8		14.7683	16.9391	12.2868		14.6647	2.32788			8005.33	9953.02	7384.58		8.00533	9.95302	7.38458		8.44764	1.34013			10148.9	11102	8061.39		10.1489	11.102	8.06139		9.77076	1.55517
199.6		14335.7	12654.4	11876.9		14.3357	12.6544	11.8769		12.9557	1.25678			16476.6	18730.5	14097.4		16.4766	18.7305	14.0974		16.4348	2.31683			8827.99	10751.6	8318.42		8.82799	10.7516	8.31842		9.29934	1.28324			11593.3	12352.2	9374.41		11.5933	12.3522	9.37441		11.1066	1.5474
199.4		15796.9	14097.7	13226.7		15.7969	14.0977	13.2267		14.3738	1.30715			18122.4	20394.7	15480		18.1224	20.3947	15.48		17.999	2.45967			9884.62	11751.1	9249.06		9.88462	11.7511	9.24906		10.2949	1.30051			12854.4	13432.1	10598.7		12.8544	13.4321	10.5987		12.2951	1.49722
199.2		17178.6	15512	14591.1		17.1786	15.512	14.5911		15.7606	1.31154			19741.4	22073.8	16923.6		19.7414	22.0738	16.9236		19.5796	2.57891			10838.2	12496	10212.8		10.8382	12.496	10.2128		11.1823	1.17986			14320.3	14946.3	11976.5		14.3203	14.9463	11.9765		13.7477	1.56551
199		18666	17014.2	15965.5		18.666	17.0142	15.9655		17.2152	1.36143			21357.1	23824.9	18815.9		21.3571	23.8249	18.8159		21.3326	2.50459			12024.9	13583.1	11131.5		12.0249	13.5831	11.1315		12.2465	1.24073			15583	16253	13237.6		15.583	16.253	13.2376		15.0245	1.58337
198.8		20167.9	18459.1	17291.4		20.1679	18.4591	17.2914		18.6395	1.44671			23037.3	25488.7	20385.3		23.0373	25.4887	20.3853		22.9704	2.55236			13027	14366	11949.7		13.027	14.366	11.9497		13.1142	1.21051			16784.4	17421.9	14539.8		16.7844	17.4219	14.5398		16.2487	1.51389
198.6		21543.3	20069.2	18776.9		21.5433	20.0692	18.7769		20.1298	1.3842			24742.9	26991.2	21722.4		24.7429	26.9912	21.7224		24.4855	2.64381			14040.4	15170.1	12885.7		14.0404	15.1701	12.8857		14.0321	1.14222			17984.6	18792.4	15797.3		17.9846	18.7924	15.7973		17.5248	1.54959
198.4		23187.6	21262.8	20308.8		23.1876	21.2628	20.3088		21.5864	1.46643			26119.8	28479.1	23476.9		26.1198	28.4791	23.4769		26.0253	2.50244			15193.7	16113.5	13855		15.1937	16.1135	13.855		15.0541	1.13571			19327.8	19913.5	17179.3		19.3278	19.9135	17.1793		18.8069	1.43961
198.2		24504.9	22668	21909		24.5049	22.668	21.909		23.0273	1.33473			27841.6	29825	25175.4		27.8416	29.825	25.1754		27.614	2.33314			16275.3	17113.8	14651.7		16.2753	17.1138	14.6517		16.0136	1.25174			20553.9	21119.9	18603.9		20.5539	21.1199	18.6039		20.0926	1.31992
198		25945.4	24044	23234.6		25.9454	24.044	23.2346		24.408	1.39158			29079.2	31380.5	26494		29.0792	31.3805	26.494		28.9846	2.44462			17428.8	18347.5	15394.5		17.4288	18.3475	15.3945		17.0569	1.51121			22033.7	22406.7	19720.2		22.0337	22.4067	19.7202		21.3869	1.45537
197.8		27334.9	25510.6	24512.6		27.3349	25.5106	24.5126		25.786	1.43117			30511.7	32922	27916.9		30.5117	32.922	27.9169		30.4502	2.50312			18647.2	19483.8	16206.2		18.6472	19.4838	16.2062		18.1124	1.70299			23192.1	23556.1	20697.6		23.1921	23.5561	20.6976		22.4819	1.55596
197.6		28592.4	26809.7	25806.5		28.5924	26.8097	25.8065		27.0695	1.41101			31747.7	34292.6	29255.3		31.7477	34.2926	29.2553		31.7652	2.5187			19564.5	20292.2	17083.3		19.5645	20.2922	17.0833		18.98	1.68241			24262	24363.8	21886.6		24.262	24.3638	21.8866		23.5041	1.40175
197.4		29571.2	28282.5	27508.4		29.5712	28.2825	27.5084		28.454	1.04204			33227.3	35752.1	30628.6		33.2273	35.7521	30.6286		33.2027	2.56184			20536.2	21228.9	17987.1		20.5362	21.2289	17.9871		19.9174	1.70719			25459.5	25367	23188.9		25.4595	25.367	23.1889		24.6718	1.28506
197.2		30591.5	29459.3	28558.5		30.5915	29.4593	28.5585		29.5364	1.01869			34617.3	37177.7	31705.8		34.6173	37.1777	31.7058		34.5003	2.73783			21443	22128	18702.9		21.443	22.128	18.7029		20.758	1.8124			26619.7	26642.5	24257.2		26.6197	26.6425	24.2572		25.8398	1.37062
197		31571.4	30628.3	29813.8		31.5714	30.6283	29.8138		30.6712	0.879584			35971.9	38361.9	32912.5		35.9719	38.3619	32.9125		35.7488	2.73154			22325.1	23001.8	19335.4		22.3251	23.0018	19.3354		21.5541	1.95101			27719	27701.1	25467.7		27.719	27.7011	25.4677		26.9626	1.29465
196.8		32506.7	31893.4	30808.8		32.5067	31.8934	30.8088		31.7363	0.859783			37168.2	39388.1	34126.8		37.1682	39.3881	34.1268		36.8944	2.64132			23177.9	23722.9	20064.2		23.1779	23.7229	20.0642		22.3217	1.97392			28876.6	28872.5	26570.1		28.8766	28.8725	26.5701		28.1064	1.33048
196.6		33716.2	32485.9	31911.7		33.7162	32.4859	31.9117		32.7046	0.921915			38275.6	40323.3	35469.9		38.2756	40.3233	35.4699		38.0229	2.43655			24031.4	24430	20729.3		24.0314	24.43	20.7293		23.0636	2.03133			29798.6	29680.6	27669.7		29.7986	29.6806	27.6697		29.0496	1.19651
196.4		34749.2	33330.1	32973.9		34.7492	33.3301	32.9739		33.6844	0.939185			39534.3	41369	36829.4		39.5343	41.369	36.8294		39.2442	2.28366			25022.4	25318.8	21623.1		25.0224	25.3188	21.6231		23.9881	2.0535			30631.4	30748.9	28783.6		30.6314	30.7489	28.7836		30.0546	1.10231
196.2		35520.6	34091	34134.4		35.5206	34.091	34.1344		34.582	0.813141			40446.8	42326.5	38044.5		40.4468	42.3265	38.0445		40.2726	2.14631			25696.7	25897.8	22272.4		25.6967	25.8978	22.2724		24.6223	2.03756			31400.7	31568.6	29755.7		31.4007	31.5686	29.7557		30.9083	1.00173
196		36359.5	35159.7	34973.6		36.3595	35.1597	34.9736		35.4976	0.752205			41351.8	43057	39240.3		41.3518	43.057	39.2403		41.2164	1.91195			26343.1	26658.7	23002.1		26.3431	26.6587	23.0021		25.3346	2.02619			32177.7	32716.4	30646.6		32.1777	32.7164	30.6466		31.8469	1.07382
195.8		37119.8	35821.2	35844.9		37.1198	35.8212	35.8449		36.262	0.743			42546.3	43621.2	40295.4		42.5463	43.6212	40.2954		42.1543	1.6972			26987	27134.2	23650.3		26.987	27.1342	23.6503		25.9238	1.97031			32950.2	33294.9	31376.8		32.9502	33.2949	31.3768		32.5406	1.02254
195.6		37805.9	36570.8	36293		37.8059	36.5708	36.293		36.8899	0.805348			43608.5	44673.2	41202.8		43.6085	44.6732	41.2028		43.1615	1.77786			27569.1	28046.5	24059.5		27.5691	28.0465	24.0595		26.5584	2.17721			33668	34540.6	32259.6		33.668	34.5406	32.2596		33.4894	1.15094
195.4		38289.4	37353.7	36781.1		38.2894	37.3537	36.7811		37.4747	0.761399			44368.7	45420.7	42116.4		44.3687	45.4207	42.1164		43.9686	1.68809			28224.3	28550.2	24556.8		28.2243	28.5502	24.5568		27.1104	2.21751			34337.7	35320.9	33029.8		34.3377	35.3209	33.0298		34.2295	1.14938
195.2		39125.1	38354.8	37218.9		39.1251	38.3548	37.2189		38.2329	0.958926			45248.3	46052.5	43003.2		45.2483	46.0525	43.0032		44.768	1.58037			29018.1	29114.8	25083.6		29.0181	29.1148	25.0836		27.7388	2.30001			35207.1	36262.3	33701		35.2071	36.2623	33.701		35.0568	1.28725
195		39723.3	38916.9	37583.1		39.7233	38.9169	37.5831		38.7411	1.08088			46228.8	46870.2	43526.8		46.2288	46.8702	43.5268		45.5419	1.77438			29547.6	29823.8	25539.5		29.5476	29.8238	25.5395		28.3036	2.39779			35803.2	36742.9	34316.4		35.8032	36.7429	34.3164		35.6208	1.22349
194.8		40136.2	39301.5	38324.3		40.1362	39.3015	38.3243		39.254	0.906883			46771.5	47263.4	44220.4		46.7715	47.2634	44.2204		46.0851	1.6335			29856.8	30186.8	25897.2		29.8568	30.1868	25.8972		28.6469	2.38705			36237	37386.2	34921.7		36.237	37.3862	34.9217		36.1816	1.23318
194.6		40602.4	39838.6	38819.5		40.6024	39.8386	38.8195		39.7535	0.894491			47222	47863.4	44282.2		47.222	47.8634	44.2822		46.4559	1.90957			30392.6	30851.9	26273.7		30.3926	30.8519	26.2737		29.1727	2.52112			37031.1	38138.8	35733.7		37.0311	38.1388	35.7337		36.9679	1.2038
194.4		41090.2	40439.4	39345.8		41.0902	40.4394	39.3458		40.2918	0.881517			47928	48429.1	44609.8		47.928	48.4291	44.6098		46.989	2.0756			30704.7	31124	26421.7		30.7047	31.124	26.4217		29.4168	2.60229			37383.2	38506.5	36200		37.3832	38.5065	36.2		37.3632	1.15338
194.2		41619	40841.1	39820.9		41.619	40.8411	39.8209		40.7603	0.901767			48411.4	49022.2	44797		48.4114	49.0222	44.797		47.4102	2.28361			30920	31365.3	26672.4		30.92	31.3653	26.6724		29.6526	2.59049			37741.1	39031	36518.5		37.7411	39.031	36.5185		37.7635	1.2564
194		42101.9	40974.2	39737.2		42.1019	40.9742	39.7372		40.9378	1.18277			48911.3	49605.6	44686.6		48.9113	49.6056	44.6866		47.7345	2.66229			31136.8	31844.7	26989.2		31.1368	31.8447	26.9892		29.9902	2.62296			38246	39407.5	36966.3		38.246	39.4075	36.9663		38.2066	1.22108
193.8		42438.7	41267.3	40040.2		42.4387	41.2673	40.0402		41.2487	1.19936			49264.2	49857.2	44663.2		49.2642	49.8572	44.6632		47.9282	2.84308			31265.5	32077.8	27124		31.2655	32.0778	27.124		30.1558	2.65681			38705.2	39821.8	37138		38.7052	39.8218	37.138		38.555	1.34819
193.6		42638.2	41509.7	40201.7		42.6382	41.5097	40.2017		41.4499	1.21935			49639.9	50067.2	44598		49.6399	50.0672	44.598		48.1017	3.04181			31459.2	32287.9	27450.5		31.4592	32.2879	27.4505		30.3992	2.58705			38965.6	40187.8	37291.2		38.9656	40.1878	37.2912		38.8149	1.45417
193.4		42876.8	41640.5	40137.4		42.8768	41.6405	40.1374		41.5516	1.37186			49907.2	50074.2	44715.7		49.9072	50.0742	44.7157		48.2324	3.04667			31351.3	32424.9	27348.1		31.3513	32.4249	27.3481		30.3748	2.67557			39605.3	40471.3	37490.3		39.6053	40.4713	37.4903		39.189	1.53349
193.2		43045.4	41824.1	40209.7		43.0454	41.8241	40.2097		41.6931	1.42238			50018.2	50564.2	44913		50.0182	50.5642	44.913		48.4985	3.11708			31446.6	32691.5	27789		31.4466	32.6915	27.789		30.6424	2.54828			39915.6	40603.5	37832.6		39.9156	40.6035	37.8326		39.4506	1.4428
193		43271.1	41973	39965		43.2711	41.973	39.965		41.7364	1.6657			50171	50790.9	44852.8		50.171	50.7909	44.8528		48.6049	3.26416			31386.1	32720.5	27905.7		31.3861	32.7205	27.9057		30.6708	2.48583			40236	40717.9	38286.7		40.236	40.7179	38.2867		39.7469	1.28729
192.8		43579.3	42098.3	39564.7		43.5793	42.0983	39.5647		41.7474	2.03017			50387.6	51288.7	44665		50.3876	51.2887	44.665		48.7804	3.59243			31407.4	32552.3	27882.6		31.4074	32.5523	27.8826		30.6141	2.43383			40384.9	40794.6	38416.3		40.3849	40.7946	38.4163		39.8653	1.27145
192.6		43860.2	42324.7	39470.2		43.8602	42.3247	39.4702		41.885	2.22778			50486.6	51317.8	44295.1		50.4866	51.3178	44.2951		48.6998	3.83718			31585.4	32543	27721.9		31.5854	32.543	27.7219		30.6168	2.55234			40434.8	41226.1	38333.4		40.4348	41.2261	38.3334		39.9981	1.49498
192.4		44121.3	42543.2	39285.3		44.1213	42.5432	39.2853		41.9833	2.46614			50531	51449.7	44099.7		50.531	51.4497	44.0997		48.6935	4.00475			31400.1	32507.1	27671.1		31.4001	32.5071	27.6711		30.5261	2.5337			40142.5	40972.3	38426.2		40.1425	40.9723	38.4262		39.847	1.29852
192.2		44522.6	42342.2	39437.5		44.5226	42.3422	39.4375		42.1008	2.55113			50002.3	51566.2	43984.9		50.0023	51.5662	43.9849		48.5178	4.00273			31466.4	32758.8	27598.5		31.4664	32.7588	27.5985		30.6079	2.68513			40216.8	40774.6	38538.6		40.2168	40.7746	38.5386		39.8433	1.16384
192		44502.6	42728.1	39476.4		44.5026	42.7281	39.4764		42.2357	2.54902			49635.9	52036	42767.5		49.6359	52.036	42.7675		48.1465	4.81041			31401.1	33074.9	27407.3		31.4011	33.0749	27.4073		30.6278	2.91186			40343.9	40669.3	38303.9		40.3439	40.6693	38.3039		39.7724	1.28209
191.8		44081.4	42720	39760.9		44.0814	42.72	39.7609		42.1874	2.20894			49559	52299.3	41886.2		49.559	52.2993	41.8862		47.9148	5.39774			31099.9	32403.3	27733.3		31.0999	32.4033	27.7333		30.4122	2.40976			39864.2	39598.3	38609.6		39.8642	39.5983	38.6096		39.3574	0.661091
191.6		43453.7	42826.8	39514.9		43.4537	42.8268	39.5149		41.9318	2.11644			49471.7	52084.9	40641.2		49.4717	52.0849	40.6412		47.3993	5.99673			30656.2	32199.5	27263		30.6562	32.1995	27.263		30.0396	2.52536			39737.4	39535.9	38793		39.7374	39.5359	38.793		39.3554	0.497392
191.4		43421.3	42615.6	39517.4		43.4213	42.6156	39.5174		41.8514	2.06109			48567.4	51331.8	40317.5		48.5674	51.3318	40.3175		46.7389	5.73029			30525.1	32057.8	27471.8		30.5251	32.0578	27.4718		30.0182	2.33464			39020	38961.3	39143.3		39.02	38.9613	39.1433		39.0415	0.0928911
191.2		43847.8	41157.3	40372		43.8478	41.1573	40.372		41.7924	1.82285			48240.9	50636.1	40577		48.2409	50.6361	40.577		46.4847	5.25449			30535.1	32038.6	27668.3		30.5351	32.0386	27.6683		30.0807	2.22031			38045.5	38012.3	39535.2		38.0455	38.0123	39.5352		38.531	0.869821
191		43707.5	41170	40069.9		43.7075	41.17	40.0699		41.6491	1.86553			47775.7	49127.2	40811.7		47.7757	49.1272	40.8117		45.9049	4.46227			29460.3	31920.9	27500		29.4603	31.9209	27.5		29.6271	2.21516			37096.4	37534.6	38964.4		37.0964	37.5346	38.9644		37.8651	0.97688
190.8		42923.4	40108.2	38704.4		42.9234	40.1082	38.7044		40.5787	2.14849			47813.2	49321.1	41359.2		47.8132	49.3211	41.3592		46.1645	4.22926			28724.3	31357.4	27574.2		28.7243	31.3574	27.5742		29.2186	1.93944			37175.6	37737.8	38638.2		37.1756	37.7378	38.6382		37.8505	0.737788
190.6		43331.4	40347.1	35212.3		43.3314	40.3471	35.2123		39.6303	4.10674			47886.1	46546.6	43699		47.8861	46.5466	43.699		46.0439	2.13834			29928.7	29535.9	27686		29.9287	29.5359	27.686		29.0502	1.19765			37703	37771.9	36053.9		37.703	37.7719	36.0539		37.1763	0.972608
190.4		40646.8	37363.4	34368.5		40.6468	37.3634	34.3685		37.4596	3.14025			46346.5	44210.4	45280.5		46.3465	44.2104	45.2805		45.2791	1.06805			27756.4	30308.5	27991.1		27.7564	30.3085	27.9911		28.6853	1.41059			36107.3	35923.5	35069.3		36.1073	35.9235	35.0693		35.7	0.553908
190.2		36937.2	41083.6	33017.5		36.9372	41.0836	33.0175		37.0128	4.03358			45332.4	36756.8	42833		45.3324	36.7568	42.833		41.6407	4.41037			29626.2	31391.2	26743.2		29.6262	31.3912	26.7432		29.2535	2.3463			38492.7	33114	37803.5		38.4927	33.114	37.8035		36.4701	2.9268
190		37937.8	41423.8	43613.5		37.9378	41.4238	43.6135		40.9917	2.86242			41209.8	41768.1	49137.8		41.2098	41.7681	49.1378		44.0386	4.42488			33207	25454.1	23631		33.207	25.4541	23.631		27.4307	5.0848			36025.5	34495.8	34214.1		36.0255	34.4958	34.2141		34.9118	0.974723
[truncated: 16 more columns]

## Sheet: FigS3B(ii)
BmrA fl WT analytical	BmrA fl WT analytical	BmrA fl K380A analytical	BmrA fl K380A analytical	BmrA fl W413A analytical	BmrA fl W413A analytical	BmrA fl W413L analytical	BmrA fl W413L analytical	BmrA fl W413F analytical	BmrA fl W413F analytical	BmrA fl W413Y analytical	BmrA fl W413Y analytical
UV3 (280 nm)_volume	UV3 (280 nm)_mAU	UV3 (280 nm)_volume	UV3 (280 nm)_mAU	UV3 (280 nm)_volume	UV3 (280 nm)_mAU	UV3 (280 nm)_volume	UV3 (280 nm)_mAU	UV3 (280 nm)_volume	UV3 (280 nm)_mAU	UV3 (280 nm)_volume	UV3 (280 nm)_mAU
0	0	0	0	0	0	0	0	0	0	0	0
0.00191406	0	0.00175781	0	0.00203125	0	0.00191406	0	0.00195312	0	0.00183594	0
0.00300781	0.967	0.003125	0	0.00328125	-0.282	0.00308594	0.294	0.00304688	0	0.00297852	-0.49
0.00453125	0.967	0.00464844	0	0.00507813	-0.282	0.00453125	0.294	0.00464844	0	0.0046582	-0.49
0.00621094	0.98	0.00632813	-0.017	0.00664063	-0.293	0.00616211	0.295	0.00632813	0	0.00625977	-0.492
0.00734375	0.98	0.00734375	-0.036	0.00792969	-0.308	0.00744141	0.295	0.00746094	0.017	0.00746094	-0.496
0.00816406	0.999	0.00816406	-0.036	0.00855469	-0.308	0.00851563	0.297	0.00828125	0.017	0.00797852	-0.496
0.0101563	1.007	0.0101563	-0.048	0.0105469	-0.308	0.0105176	0.29	0.0102734	0.028	0.00998047	-0.501
0.0121484	1.004	0.0121484	-0.053	0.0125781	-0.326	0.0125195	0.291	0.0122656	0.034	0.0119824	-0.506
0.0141797	0.997	0.0141406	-0.053	0.0145703	-0.331	0.0145215	0.283	0.0142969	0.034	0.0139844	-0.501
0.0161719	0.997	0.0161328	-0.038	0.0165625	-0.333	0.0165234	0.287	0.0162891	0.061	0.0159863	-0.49
0.0181641	0.997	0.0181641	-0.019	0.0185547	-0.337	0.0185156	0.295	0.0182813	0.06	0.0179785	-0.494
0.0201563	0.999	0.0201563	-0.007	0.0205469	-0.349	0.0205176	0.297	0.0202637	0.06	0.0199805	-0.502
0.0221484	1.001	0.0221484	0	0.0225781	-0.36	0.0225195	0.296	0.0222656	0.052	0.0219824	-0.506
0.0241797	1.001	0.0241406	0.015	0.0245703	-0.358	0.0245215	0.29	0.0242676	0.06	0.0239844	-0.506
0.0261719	1.001	0.0261328	-0.006	0.0265625	-0.369	0.0265234	0.292	0.0262695	0.057	0.0259863	-0.507
0.0281641	1.007	0.0281641	-0.036	0.0285547	-0.368	0.0285156	0.299	0.0282715	0.064	0.0279785	-0.501
0.0301563	1.022	0.0301563	-0.037	0.0305469	-0.366	0.0305176	0.295	0.0302637	0.077	0.0299805	-0.501
0.0321484	1.035	0.0321484	-0.035	0.0325781	-0.354	0.0325195	0.291	0.0322656	0.09	0.0319922	-0.519
0.0341797	1.038	0.0341406	-0.022	0.0345703	-0.349	0.0345508	0.301	0.0342676	0.09	0.0339844	-0.522
0.0361719	1.038	0.0361328	0.029	0.0365625	-0.355	0.036543	0.307	0.0362695	0.105	0.0360156	-0.522
0.0381641	1.055	0.0381641	0.108	0.0385547	-0.352	0.0385352	0.305	0.0382715	0.102	0.0380078	-0.512
0.0401563	1.066	0.0401563	0.225	0.0405469	-0.345	0.0405274	0.301	0.0402637	0.096	0.04	-0.508
0.0421485	1.066	0.0421484	0.356	0.0425781	-0.336	0.0425195	0.302	0.0422949	0.107	0.0419922	-0.508
0.0441797	1.102	0.0441406	0.507	0.0445703	-0.331	0.0445508	0.302	0.0442871	0.116	0.0439844	-0.506
0.0461719	1.114	0.0461328	0.507	0.0465625	-0.328	0.046543	0.309	0.0462793	0.119	0.0460156	-0.502
0.0481641	1.114	0.0481641	0.75	0.0485547	-0.338	0.0485352	0.311	0.0482715	0.126	0.0480078	-0.502
0.0501563	1.151	0.0501563	0.825	0.0505469	-0.342	0.0505274	0.307	0.0502637	0.121	0.05	-0.505
0.0521485	1.158	0.0521485	0.911	0.0525781	-0.34	0.0525195	0.3	0.0522949	0.108	0.0519922	-0.503
0.0541797	1.158	0.0541406	1.045	0.0545703	-0.34	0.0545508	0.303	0.0542871	0.102	0.0539844	-0.503
0.0561426	1.176	0.0561328	1.045	0.0565625	-0.341	0.056543	0.302	0.0562793	0.083	0.0560156	-0.515
0.0581446	1.172	0.0581641	1.4	0.0585547	-0.337	0.0585352	0.307	0.0582715	0.054	0.0580078	-0.523
0.0601465	1.172	0.0601563	1.591	0.0605469	-0.341	0.0605274	0.304	0.0602637	0.022	0.06	-0.523
0.0621485	1.168	0.0621485	1.74	0.0625781	-0.341	0.0625196	0.304	0.0622949	-0.004	0.0619922	-0.522
0.0641504	1.174	0.0641406	1.882	0.0645703	-0.341	0.0645508	0.313	0.0642871	-0.054	0.0639844	-0.518
0.0661426	1.174	0.0661328	1.882	0.0665625	-0.354	0.066543	0.313	0.0662793	-0.096	0.0660156	-0.518
0.0681446	1.213	0.0681641	2.209	0.0685547	-0.363	0.0685352	0.303	0.0682715	-0.135	0.0680078	-0.52
0.0701465	1.237	0.0701563	2.374	0.0705469	-0.355	0.0705274	0.304	0.0702637	-0.171	0.07	-0.52
0.0721485	1.255	0.0721485	2.374	0.0725782	-0.343	0.0725196	0.296	0.0722949	-0.216	0.0719922	-0.519
0.0741504	1.269	0.0741407	2.775	0.0745703	-0.339	0.0745508	0.284	0.0742871	-0.251	0.0739844	-0.519
0.0761719	1.281	0.0761328	3.058	0.0765625	-0.35	0.076543	0.274	0.0762793	-0.286	0.0760157	-0.518
0.0781641	1.288	0.0781641	3.404	0.0785547	-0.345	0.0785352	0.277	0.0782715	-0.311	0.0780078	-0.518
0.0801563	1.3	0.0801563	3.778	0.0805469	-0.338	0.0805274	0.267	0.0802637	-0.337	0.08	-0.517
0.0821485	1.312	0.0821485	4.166	0.0825782	-0.338	0.0825196	0.282	0.0822949	-0.367	0.0819922	-0.514
0.0841797	1.328	0.0841407	4.588	0.0845703	-0.339	0.0845508	0.286	0.0842871	-0.404	0.0839844	-0.508
0.0861719	1.334	0.0861328	5.086	0.0865625	-0.333	0.086543	0.282	0.0862793	-0.439	0.0860157	-0.508
0.0881641	1.341	0.0881641	5.682	0.0885547	-0.329	0.0885352	0.285	0.0882715	-0.462	0.0880078	-0.516
0.0901563	1.351	0.0901563	6.359	0.0905469	-0.332	0.0905274	0.28	0.0902637	-0.47	0.09	-0.516
0.0921485	1.351	0.0921485	6.359	0.0925782	-0.342	0.0925196	0.283	0.092295	-0.472	0.0919922	-0.516
0.0941797	1.355	0.0941407	8.03	0.0945704	-0.341	0.0945508	0.277	0.0942871	-0.448	0.0939844	-0.521
0.0961719	1.36	0.0961329	9.07	0.0965625	-0.349	0.096543	0.265	0.0962793	-0.416	0.0960157	-0.521
0.0981641	1.36	0.0981641	10.2	0.0985547	-0.355	0.0985352	0.272	0.0982715	-0.374	0.0980079	-0.521
0.100156	1.372	0.100156	11.39	0.100547	-0.35	0.100527	0.281	0.100264	-0.324	0.1	-0.53
0.102148	1.365	0.102148	11.39	0.102578	-0.353	0.10252	0.288	0.102295	-0.255	0.101992	-0.531
0.10418	1.365	0.104141	13.914	0.10457	-0.36	0.104551	0.305	0.104287	-0.157	0.103984	-0.531
0.106172	1.345	0.106133	15.209	0.106563	-0.362	0.106543	0.303	0.106279	-0.019	0.106016	-0.528
0.108164	1.331	0.108164	15.209	0.108555	-0.361	0.108535	0.29	0.108272	0.149	0.108008	-0.528
0.110156	1.331	0.110156	18.036	0.110547	-0.36	0.110527	0.284	0.110264	0.357	0.11	-0.528
0.112148	1.249	0.112148	19.635	0.112578	-0.35	0.11252	0.284	0.112295	0.669	0.111992	-0.54
0.11418	1.213	0.114141	21.399	0.11457	-0.348	0.114551	0.287	0.114287	1.074	0.113984	-0.551
0.116172	1.213	0.116133	23.373	0.116563	-0.341	0.116543	0.3	0.116279	1.518	0.116016	-0.551
0.118164	1.136	0.118164	25.498	0.118555	-0.344	0.118535	0.297	0.118272	1.518	0.118008	-0.545
0.120156	1.122	0.120156	27.681	0.120547	-0.355	0.120527	0.286	0.120264	2.505	0.12	-0.544
0.122148	1.122	0.122148	29.868	0.122578	-0.356	0.12252	0.286	0.122295	3.081	0.121992	-0.544
0.12418	1.076	0.124141	31.942	0.12457	-0.351	0.124551	0.275	0.124287	3.676	0.123984	-0.537
0.126172	1.068	0.126133	33.844	0.126563	-0.356	0.126543	0.278	0.126279	4.408	0.126016	-0.526
0.128164	1.068	0.128164	33.844	0.128555	-0.356	0.128535	0.278	0.128272	4.408	0.128008	-0.526
0.130156	1.074	0.130156	36.971	0.130547	-0.36	0.130527	0.294	0.130264	6.593	0.13	-0.54
0.132148	1.084	0.132148	38.268	0.132549	-0.361	0.13252	0.287	0.132295	7.774	0.131992	-0.541
0.13418	1.103	0.134141	39.523	0.134541	-0.368	0.134551	0.291	0.134287	8.907	0.133984	-0.541
0.136172	1.131	0.136133	40.79	0.136543	-0.368	0.136543	0.293	0.136279	9.843	0.136016	-0.543
0.138164	1.15	0.138164	42.075	0.138545	-0.37	0.138535	0.286	0.138271	10.739	0.138008	-0.534
0.140156	1.167	0.140156	43.263	0.140547	-0.362	0.140527	0.284	0.140264	11.721	0.14	-0.53
0.142148	1.167	0.142148	44.247	0.142549	-0.357	0.14252	0.288	0.142295	12.707	0.141992	-0.533
0.14418	1.171	0.144141	44.247	0.144541	-0.356	0.144551	0.291	0.144287	13.867	0.143984	-0.531
0.146172	1.174	0.146133	45.424	0.146543	-0.357	0.146543	0.296	0.146279	15.452	0.146016	-0.527
0.148164	1.174	0.148164	45.779	0.148565	-0.365	0.148535	0.288	0.148271	17.17	0.148008	-0.527
0.150156	1.172	0.150156	46.132	0.150557	-0.354	0.150527	0.283	0.150264	18.666	0.15	-0.522
0.152148	1.169	0.152148	46.531	0.152549	-0.356	0.152519	0.278	0.152295	19.132	0.151992	-0.527
0.15418	1.169	0.154141	46.978	0.154541	-0.371	0.154551	0.27	0.154287	19.537	0.153984	-0.527
0.156172	1.178	0.156133	47.05	0.156572	-0.371	0.156543	0.276	0.156279	19.936	0.156016	-0.527
0.158164	1.183	0.158164	46.73	0.158565	-0.368	0.158535	0.271	0.158271	20.448	0.158008	-0.526
0.160156	1.188	0.160156	46.121	0.160557	-0.362	0.160527	0.266	0.160264	21.194	0.16	-0.526
0.162148	1.193	0.162148	45.237	0.162549	-0.359	0.162519	0.261	0.162295	21.95	0.161992	-0.53
0.16415	1.202	0.164141	45.237	0.164541	-0.364	0.164551	0.262	0.164287	22.573	0.163984	-0.528
0.166142	1.202	0.166133	43.792	0.166572	-0.365	0.166543	0.274	0.166279	22.998	0.166016	-0.528
0.168144	1.189	0.168164	43.691	0.168564	-0.36	0.168535	0.277	0.168271	22.998	0.168008	-0.539
0.170146	1.198	0.170156	43.278	0.170557	-0.358	0.170527	0.263	0.170264	23.637	0.17	-0.541
0.172148	1.198	0.172148	42.511	0.172549	-0.349	0.172519	0.258	0.172295	23.874	0.171992	-0.541
0.17415	1.267	0.174141	42.511	0.174541	-0.35	0.174551	0.255	0.174287	24.128	0.173984	-0.544
0.176142	1.345	0.176133	40.526	0.176572	-0.36	0.176543	0.256	0.176279	24.343	0.176016	-0.552
0.178144	1.345	0.178164	39.514	0.178564	-0.376	0.178535	0.246	0.178271	24.519	0.178008	-0.552
0.180166	1.564	0.180156	38.12	0.180557	-0.382	0.180527	0.241	0.180264	24.523	0.18	-0.532
0.182158	1.722	0.182148	36.697	0.182549	-0.38	0.182519	0.232	0.182295	24.418	0.181992	-0.527
0.18415	1.722	0.184141	35.587	0.184541	-0.379	0.184551	0.236	0.184287	24.299	0.183984	-0.527
0.186142	2.123	0.186133	35.013	0.186572	-0.366	0.186543	0.242	0.186279	24.069	0.186016	-0.53
0.188174	2.349	0.188164	34.62	0.188564	-0.367	0.188535	0.25	0.188271	23.783	0.188008	-0.523
0.190166	2.349	0.190156	34.187	0.190557	-0.361	0.190527	0.248	0.190263	23.542	0.19	-0.523
0.192158	2.753	0.192148	33.735	0.192549	-0.365	0.192519	0.241	0.192295	23.335	0.191992	-0.519
0.19415	2.909	0.194141	33.285	0.194541	-0.37	0.194551	0.24	0.194287	23.064	0.193984	-0.525
0.196142	3.026	0.196133	32.846	0.196572	-0.369	0.196543	0.235	0.196279	22.688	0.196015	-0.524
0.198174	3.13	0.198164	32.236	0.198564	-0.355	0.198535	0.234	0.198271	22.269	0.198008	-0.524
0.200166	3.222	0.200156	31.69	0.200557	-0.351	0.200527	0.226	0.200263	21.932	0.2	-0.552
0.202158	3.304	0.202148	31.018	0.202549	-0.354	0.202519	0.229	0.202295	21.627	0.201992	-0.55
0.20415	3.304	0.20414	29.955	0.204541	-0.356	0.204551	0.225	0.204287	21.308	0.203984	-0.55
0.206142	3.472	0.206133	28.749	0.206572	-0.356	0.206543	0.225	0.206279	20.968	0.206015	-0.542
0.208174	3.551	0.208164	27.473	0.208564	-0.356	0.208535	0.226	0.208271	20.719	0.207978	-0.529
0.210166	3.617	0.210156	26.116	0.210557	-0.35	0.210517	0.226	0.210263	20.722	0.20998	-0.531
0.212158	3.686	0.212148	24.908	0.212549	-0.35	0.212519	0.226	0.212295	20.934	0.211982	-0.533
0.21415	3.77	0.21414	23.803	0.214541	-0.356	0.214521	0.236	0.214287	21.162	0.213984	-0.529
0.216142	3.77	0.216133	23.803	0.216572	-0.36	0.216523	0.237	0.216279	21.338	0.215986	-0.529
0.218174	3.914	0.218164	21.341	0.218564	-0.351	0.218515	0.238	0.218271	21.344	0.217978	-0.532
0.220166	3.964	0.220156	20.092	0.220557	-0.358	0.220517	0.241	0.220263	21.151	0.21998	-0.524
0.222158	3.964	0.222148	18.947	0.222549	-0.357	0.222519	0.247	0.222295	20.883	0.221982	-0.524
0.22415	4.104	0.22414	17.696	0.224541	-0.345	0.224521	0.251	0.224287	20.395	0.223984	-0.522
0.226142	4.155	0.226133	17.696	0.226572	-0.342	0.226523	0.254	0.226279	19.831	0.226006	-0.521
0.228174	4.155	0.228164	15.508	0.228564	-0.34	0.228515	0.257	0.228271	19.178	0.227998	-0.521
0.230166	4.261	0.230156	14.497	0.230557	-0.334	0.230517	0.265	0.230263	18.456	0.22999	-0.523
0.232158	4.316	0.232148	13.569	0.232549	-0.336	0.232549	0.268	0.232295	18.456	0.231982	-0.532
0.23415	4.316	0.23414	12.721	0.234541	-0.342	0.234541	0.281	0.234287	17.091	0.234013	-0.532
0.236142	4.383	0.236133	12.721	0.236572	-0.344	0.236533	0.294	0.236279	16.549	0.236006	-0.529
0.238174	4.43	0.238164	11.278	0.238564	-0.336	0.238525	0.311	0.238271	15.994	0.237998	-0.524
0.240166	4.43	0.240156	10.648	0.240556	-0.325	0.240517	0.31	0.240263	15.492	0.23999	-0.524
0.242158	4.494	0.242129	9.953	0.242549	-0.308	0.242549	0.311	0.242295	15.492	0.241982	-0.53
0.24415	4.536	0.244131	9.278	0.244541	-0.3	0.244541	0.321	0.244287	14.592	0.244013	-0.529
0.246142	4.536	0.246133	9.278	0.246572	-0.292	0.246533	0.321	0.246279	14.119	0.246006	-0.529
0.248174	4.623	0.248135	8.048	0.248564	-0.285	0.248525	0.354	0.248271	13.622	0.247998	-0.502
0.250166	4.65	0.250136	7.476	0.250556	-0.279	0.250517	0.366	0.250263	13.159	0.24999	-0.504
0.252158	4.65	0.252129	6.992	0.252549	-0.279	0.252549	0.366	0.252295	12.737	0.251982	-0.504
0.25415	4.718	0.254131	6.633	0.254541	-0.275	0.254541	0.39	0.254287	12.316	0.254013	-0.51
0.256142	4.763	0.256133	6.284	0.256572	-0.259	0.256533	0.403	0.256279	11.903	0.256006	-0.505
0.258144	4.796	0.258134	5.952	0.258564	-0.239	0.258525	0.408	0.258271	11.581	0.257998	-0.508
0.260146	4.833	0.260136	5.602	0.260556	-0.226	0.260517	0.425	0.260263	11.29	0.25999	-0.51
0.262148	4.871	0.262138	5.602	0.262549	-0.217	0.262549	0.445	0.262295	11.29	0.261982	-0.5
0.26415	4.907	0.264131	4.745	0.264541	-0.214	0.264541	0.472	0.264287	10.641	0.264013	-0.491
0.266142	4.907	0.266162	4.316	0.266572	-0.2	0.266533	0.497	0.266279	10.312	0.266006	-0.491
0.268144	5.008	0.268154	3.921	0.268564	-0.179	0.268525	0.524	0.268271	9.993	0.267998	-0.479
0.270146	5.052	0.270146	3.544	0.270557	-0.155	0.270517	0.565	0.270263	9.726	0.26999	-0.469
0.272148	5.052	0.272138	3.544	0.272549	-0.127	0.272549	0.594	0.272295	9.473	0.271982	-0.469
0.27415	5.134	0.274131	2.881	0.274541	-0.099	0.274541	0.619	0.274287	9.205	0.274014	-0.44
0.276142	5.173	0.276162	2.831	0.276572	-0.073	0.276533	0.662	0.276279	8.937	0.276006	-0.437
0.278144	5.173	0.278154	3.332	0.278564	-0.048	0.278525	0.708	0.278271	8.682	0.277998	-0.437
0.280146	5.247	0.280146	4.288	0.280557	0.066	0.280517	0.742	0.280263	8.424	0.27999	-0.44
0.282148	5.289	0.282138	4.288	0.282549	0.216	0.282549	0.789	0.282295	8.18	0.281982	-0.423
0.28416	5.289	0.284131	5.906	0.284541	0.274	0.284541	0.826	0.284287	7.965	0.284014	-0.423
0.286152	5.391	0.286162	6.314	0.286572	0.283	0.286533	0.859	0.286279	7.747	0.286006	-0.407
0.288144	5.449	0.288154	6.314	0.288564	0.307	0.288525	0.894	0.288271	7.563	0.287998	-0.394
0.290175	5.449	0.290146	6.753	0.290557	0.34	0.290517	0.952	0.290263	7.458	0.28999	-0.394
0.292168	5.733	0.292138	6.945	0.292549	0.372	0.292549	1.009	0.292295	7.463	0.291982	-0.369
0.29416	6.074	0.294131	7.074	0.294541	0.411	0.294541	1.065	0.294287	7.61	0.294014	-0.36
0.296152	6.074	0.296162	7.156	0.296572	0.444	0.296533	1.135	0.296279	7.913	0.296006	-0.36
0.298144	7.14	0.298154	7.156	0.298564	0.486	0.298525	1.198	0.298271	8.412	0.297998	-0.332
0.300175	7.731	0.300146	7.195	0.300557	0.531	0.300517	1.27	0.300263	9.024	0.29999	-0.315
0.302168	7.731	0.302138	7.213	0.302549	0.584	0.302549	1.349	0.302295	9.674	0.301982	-0.315
0.30416	8.96	0.304131	7.32	0.304541	0.655	0.304541	1.428	0.304287	10.299	0.304014	-0.288
0.306152	9.557	0.306162	7.501	0.306572	0.741	0.306523	1.515	0.306279	10.917	0.305986	-0.27
0.308144	9.557	0.308154	7.501	0.308564	0.837	0.308516	1.515	0.308271	11.467	0.307979	-0.27
0.310176	10.933	0.310146	7.69	0.310557	0.92	0.310518	1.697	0.310264	11.942	0.30998	-0.236
0.312168	11.638	0.312138	7.782	0.312549	0.997	0.312519	1.772	0.312295	12.399	0.311982	-0.229
0.31416	11.638	0.314131	7.96	0.314541	0.997	0.314521	1.772	0.314287	12.874	0.313984	-0.229
0.316152	12.131	0.316162	8.229	0.316572	1.149	0.316523	1.906	0.316279	13.424	0.315986	-0.204
0.318144	13.136	0.318154	8.786	0.318564	1.223	0.318516	1.968	0.318271	13.985	0.317979	-0.181
0.320176	13.646	0.320146	9.087	0.320557	1.288	0.320517	2.027	0.320264	14.579	0.31998	-0.167
0.322168	14.145	0.322139	9.342	0.322549	1.342	0.322519	2.077	0.322266	15.068	0.321982	-0.158
0.32416	14.62	0.324131	9.342	0.324541	1.39	0.324521	2.117	0.324267	15.474	0.323984	-0.153
0.326152	15.087	0.326162	9.168	0.326572	1.428	0.326523	2.16	0.326269	15.827	0.325996	-0.147
0.328144	15.087	0.328154	9.035	0.328565	1.476	0.328515	2.192	0.328271	16.172	0.327988	-0.147
0.330176	15.944	0.330146	8.985	0.330557	1.515	0.330517	2.216	0.330264	16.527	0.32998	-0.158
0.332168	16.336	0.332139	8.928	0.332549	1.557	0.332519	2.235	0.332265	16.877	0.332012	-0.156
0.33416	16.336	0.334131	8.928	0.334541	1.596	0.334551	2.258	0.334267	17.222	0.334004	-0.156
0.336152	17.036	0.336162	8.701	0.336572	1.625	0.336543	2.287	0.336269	17.523	0.335996	-0.15
0.338144	17.325	0.338154	8.477	0.338565	1.651	0.338535	2.309	0.338271	17.73	0.337988	-0.158
0.340176	17.325	0.340146	8.216	0.340557	1.675	0.340527	2.329	0.340293	17.909	0.33998	-0.158
0.342168	17.805	0.342139	7.967	0.342549	1.687	0.342519	2.345	0.342285	18.057	0.342012	-0.157
0.34416	18.024	0.344131	7.967	0.344541	1.686	0.344551	2.353	0.344277	18.179	0.344004	-0.152
0.346152	18.024	0.346162	7.667	0.346572	1.696	0.346543	2.371	0.346269	18.179	0.345996	-0.152
0.348144	18.398	0.348154	7.599	0.348565	1.704	0.348535	2.383	0.348301	18.311	0.347988	-0.152
0.350176	18.536	0.350146	7.502	0.350557	1.707	0.350527	2.386	0.350293	18.336	0.349981	-0.163
0.352168	18.536	0.352139	7.392	0.352549	1.715	0.352519	2.376	0.352285	18.365	0.352012	-0.163
0.35416	18.801	0.354131	7.261	0.354541	1.718	0.354551	2.371	0.354277	18.38	0.354004	-0.153
0.356152	18.922	0.356162	7.179	0.356572	1.72	0.356543	2.362	0.356269	18.38	0.355996	-0.165
0.358144	18.922	0.358154	7.194	0.358565	1.723	0.358535	2.332	0.358301	18.343	0.357988	-0.165
0.360176	19.093	0.360146	7.215	0.360557	1.716	0.360527	2.316	0.360293	18.312	0.359981	-0.172
0.362168	19.129	0.362139	7.237	0.362549	1.709	0.36252	2.317	0.362285	18.259	0.362012	-0.165
0.36416	19.129	0.364131	7.139	0.364541	1.693	0.364551	2.319	0.364277	18.185	0.364004	-0.165
0.366152	19.184	0.366162	6.922	0.366572	1.673	0.366543	2.308	0.366269	18.185	0.365996	-0.177
0.368144	19.206	0.368154	6.698	0.368565	1.654	0.368535	2.299	0.368301	18.026	0.367988	-0.185
0.370176	19.206	0.370146	6.698	0.370557	1.634	0.370527	2.296	0.370293	17.942	0.369981	-0.185
0.372168	19.25	0.372139	6.231	0.372744	1.617	0.37252	2.281	0.372285	17.848	0.372012	-0.183
0.37416	19.241	0.374131	6.042	0.378604	1.597	0.374551	2.254	0.374277	17.752	0.374004	-0.191
0.376152	19.241	0.376162	5.856	0.379619	1.589	0.376543	2.254	0.376269	17.752	0.375996	-0.191
0.378144	19.157	0.378154	5.613	0.38085	1.589	0.378535	2.211	0.378301	17.683	0.377988	-0.186
0.380176	19.102	0.380146	5.613	0.381397	1.575	0.380527	2.187	0.380293	17.637	0.379981	-0.184
0.382168	19.045	0.382139	5.098	0.383037	1.575	0.38252	2.173	0.382285	17.478	0.382012	-0.189
0.38416	18.99	0.384131	4.878	0.385362	1.566	0.384551	2.157	0.384277	17.345	0.384004	-0.189
0.386152	18.941	0.386162	4.682	0.387731	1.556	0.386543	2.137	0.386269	17.345	0.385996	-0.187
0.388144	18.88	0.388154	4.535	0.390056	1.556	0.388535	2.109	0.388301	17.136	0.387989	-0.186
0.390176	18.798	0.390147	4.411	0.39238	1.524	0.390527	2.082	0.390293	17.001	0.389981	-0.181
0.392168	18.71	0.392139	4.301	0.394704	1.509	0.39252	2.064	0.392285	16.836	0.392012	-0.18
0.39416	18.622	0.394131	4.175	0.397028	1.492	0.394551	2.043	0.394277	16.637	0.394004	-0.181
0.396152	18.622	0.396162	4.175	0.399398	1.475	0.396543	2.022	0.39627	16.445	0.395996	-0.181
0.398144	18.472	0.398154	3.871	0.401722	1.459	0.398535	2.007	0.398301	16.292	0.397989	-0.188
0.400176	18.403	0.400147	3.68	0.404047	1.449	0.400528	1.981	0.400293	16.139	0.399981	-0.188
0.402168	18.403	0.402139	3.488	0.406371	1.437	0.40252	1.949	0.402285	15.984	0.402012	-0.188
0.40416	18.232	0.404131	3.332	0.408695	1.421	0.404551	1.915	0.404277	15.794	0.403985	-0.201
0.406152	18.121	0.406162	3.332	0.411065	1.393	0.406543	1.9	0.40627	15.607	0.405987	-0.201
0.408144	18.121	0.408154	3.111	0.413389	1.368	0.408535	1.894	0.408301	15.677	0.407979	-0.201
0.410176	17.927	0.410147	2.977	0.415713	1.358	0.410528	1.882	0.410293	16.007	0.409981	-0.204
0.412168	17.829	0.412139	2.854	0.418037	1.331	0.41252	1.868	0.412285	16.28	0.411983	-0.216
0.41416	17.829	0.414131	2.741	0.420362	1.313	0.414551	1.854	0.414277	16.42	0.413985	-0.216
0.416152	17.67	0.416162	2.741	0.422731	1.292	0.416543	1.843	0.41627	16.493	0.415987	-0.237
0.418144	17.577	0.418154	2.516	0.425056	1.269	0.418535	1.824	0.418301	16.23	0.417979	-0.242
0.420176	17.577	0.420147	2.409	0.42738	1.254	0.420528	1.798	0.420293	15.858	0.419981	-0.242
0.422168	17.349	0.422139	2.409	0.429704	1.238	0.42252	1.782	0.422266	15.519	0.421983	-0.242
0.42416	17.248	0.424131	2.099	0.432028	1.22	0.424551	1.761	0.424268	15.21	0.423985	-0.265
0.426152	17.248	0.426162	1.938	0.434398	1.205	0.426543	1.742	0.42627	14.905	0.425987	-0.265
0.428145	17.056	0.428154	1.792	0.436722	1.185	0.428535	1.724	0.428271	14.638	0.427979	-0.273
0.430176	16.95	0.430147	1.649	0.439035	1.164	0.430528	1.708	0.430264	14.371	0.429981	-0.267
0.432168	16.95	0.432139	1.649	0.441371	1.15	0.43252	1.708	0.432266	14.1	0.432002	-0.267
0.43416	16.72	0.434131	1.392	0.443695	1.136	0.434551	1.671	0.434268	13.844	0.433994	-0.262
0.436152	16.604	0.436162	1.303	0.446031	1.118	0.436543	1.651	0.436269	13.592	0.435987	-0.262
0.438145	16.604	0.438154	1.211	0.448366	1.096	0.438536	1.651	0.438271	13.362	0.437979	-0.262
0.440176	16.368	0.440147	1.036	0.450702	1.082	0.440528	1.612	0.440264	13.162	0.44001	-0.271
0.442168	16.246	0.442139	1.036	0.453037	1.069	0.44252	1.585	0.442295	12.991	0.442002	-0.264
0.44416	16.145	0.444131	0.694	0.455362	1.055	0.444551	1.561	0.444287	12.835	0.443994	-0.255
0.446152	16.04	0.446162	0.538	0.457697	1.039	0.446543	1.544	0.446279	12.679	0.445987	-0.255
0.448145	15.949	0.448155	0.369	0.460033	1.014	0.448536	1.526	0.448271	12.532	0.447979	-0.265
0.450176	15.86	0.450147	0.207	0.462391	0.991	0.450528	1.503	0.450264	12.394	0.45001	-0.274
0.452168	15.754	0.452139	0.207	0.464716	0.97	0.45252	1.49	0.452295	12.237	0.452002	-0.274
0.45416	15.629	0.454131	-0.068	0.46704	0.956	0.454551	1.486	0.454287	12.075	0.453994	-0.281
0.456152	15.523	0.456162	-0.199	0.469364	0.941	0.456543	1.472	0.456279	11.921	0.455987	-0.276
0.458145	15.523	0.458155	-0.199	0.471734	0.935	0.458536	1.465	0.458272	11.827	0.457979	-0.276
0.460176	15.302	0.460147	-0.485	0.474058	0.933	0.460528	1.454	0.460264	11.673	0.46001	-0.28
0.462168	15.202	0.462139	-0.63	0.476382	0.917	0.46252	1.449	0.462295	11.655	0.462002	-0.284
0.46416	15.202	0.464131	-0.792	0.478706	0.89	0.464551	1.441	0.464287	11.767	0.463994	-0.284
0.466152	14.99	0.466162	-0.926	0.481031	0.871	0.466543	1.434	0.466279	11.783	0.465987	-0.308
0.468145	14.892	0.468155	-0.926	0.4834	0.848	0.468536	1.421	0.468272	11.775	0.467979	-0.31
0.470176	14.892	0.470147	-1.163	0.485725	0.835	0.470528	1.415	0.470264	11.749	0.47001	-0.31
0.472168	14.68	0.472139	-1.281	0.488049	0.809	0.47252	1.395	0.472295	11.579	0.472002	-0.325
0.47416	14.582	0.474131	-1.413	0.490373	0.791	0.474551	1.386	0.474287	11.32	0.473994	-0.327
0.476152	14.582	0.476162	-1.563	0.492697	0.768	0.476544	1.369	0.476279	11.08	0.475987	-0.327
0.478145	14.402	0.478155	-1.563	0.495067	0.758	0.478536	1.359	0.478272	10.842	0.477979	-0.322
0.480176	14.297	0.480147	-1.823	0.497391	0.751	0.480528	1.341	0.480264	10.651	0.48001	-0.328
0.482168	14.297	0.482139	-1.938	0.499716	0.729	0.48252	1.324	0.482295	10.486	0.482002	-0.328
0.48416	14.111	0.484131	-2.064	0.50204	0.706	0.484551	1.31	0.484287	10.353	0.483994	-0.336
0.486152	14.023	0.486162	-2.203	0.504364	0.686	0.486544	1.299	0.486279	10.219	0.485987	-0.342
0.488145	14.023	0.488155	-2.203	0.506734	0.666	0.488536	1.299	0.488272	10.072	0.487979	-0.342
0.490176	13.858	0.490147	-2.426	0.509058	0.645	0.490528	1.278	0.490264	9.951	0.49001	-0.345
0.492168	13.768	0.492139	-2.536	0.511382	0.625	0.49252	1.272	0.492295	9.825	0.492002	-0.344
0.49416	13.768	0.494131	-2.536	0.513707	0.612	0.494551	1.261	0.494287	9.706	0.493995	-0.344
0.496152	13.584	0.496162	-2.748	0.516031	0.595	0.496544	1.246	0.49628	9.563	0.495987	-0.344
0.498145	13.494	0.498155	-2.862	0.518401	0.58	0.498536	1.232	0.498272	9.415	0.497979	-0.356
0.500176	13.494	0.500147	-2.971	0.520725	0.57	0.500528	1.219	0.500264	9.286	0.50001	-0.356
0.502168	13.277	0.502139	-3.051	0.523049	0.559	0.50252	1.208	0.502295	9.172	0.502002	-0.358
0.50416	13.181	0.504131	-3.051	0.525373	0.551	0.504551	1.197	0.504287	9.088	0.503994	-0.363
0.506152	13.091	0.506162	-3.152	0.527697	0.551	0.506544	1.174	0.506279	9.009	0.505987	-0.363
0.508145	13.013	0.508155	-3.221	0.530067	0.555	0.508536	1.157	0.508272	8.922	0.507979	-0.362
0.510176	12.929	0.510147	-3.3	0.532391	0.538	0.510528	1.144	0.510264	8.824	0.509981	-0.352
0.512168	12.842	0.512139	-3.369	0.534716	0.528	0.51252	1.135	0.512295	8.701	0.511983	-0.348
0.51416	12.759	0.514131	-3.369	0.53704	0.526	0.514551	1.133	0.514287	8.569	0.513985	-0.348
0.516152	12.676	0.516162	-3.569	0.539364	0.519	0.516543	1.13	0.516279	8.432	0.515987	-0.351
0.518144	12.578	0.518155	-3.666	0.541734	0.506	0.518536	1.115	0.518271	8.292	0.517979	-0.364
0.520176	12.49	0.520147	-3.761	0.544058	0.501	0.520528	1.107	0.520264	8.15	0.519981	-0.364
0.522168	12.414	0.522139	-3.852	0.546382	0.5	0.52252	1.11	0.522295	8.02	0.521983	-0.38
0.52416	12.344	0.524131	-3.852	0.548707	0.492	0.524551	1.113	0.524287	7.905	0.523985	-0.384
0.526152	12.344	0.526162	-4.019	0.551031	0.483	0.526543	1.107	0.526279	7.958	0.525987	-0.384
0.528144	12.197	0.528154	-4.075	0.553401	0.471	0.528535	1.093	0.528271	8.256	0.527979	-0.392
0.530176	12.125	0.530147	-4.12	0.555702	0.446	0.530528	1.075	0.530263	8.528	0.529981	-0.394
0.532168	12.125	0.532139	-4.184	0.558038	0.437	0.53252	1.059	0.532295	8.677	0.531983	-0.394
0.53416	11.958	0.534131	-4.279	0.560362	0.428	0.534551	1.054	0.534287	8.729	0.534004	-0.399
0.536152	11.878	0.536162	-4.377	0.562698	0.417	0.536543	1.049	0.536279	8.538	0.535997	-0.407
0.538144	11.878	0.538154	-4.474	0.565033	0.412	0.538535	1.045	0.538271	8.223	0.537989	-0.407
0.540176	11.706	0.540146	-4.474	0.567369	0.396	0.540528	1.046	0.540263	7.972	0.539981	-0.415
0.542168	11.639	0.542129	-4.626	0.569704	0.377	0.54252	1.04	0.542295	7.746	0.542012	-0.423
0.54416	11.639	0.544131	-4.688	0.572029	0.356	0.544551	1.043	0.544287	7.55	0.544004	-0.423
0.546152	11.501	0.546133	-4.736	0.57426	0.057	0.546543	1.035	0.546279	7.386	0.545996	-0.432
0.548144	11.42	0.548135	-4.794	0.576376	0.045	0.548535	1.018	0.548271	7.24	0.547989	-0.442
0.550176	11.42	0.550137	-4.794	0.57828	0	0.550527	1.007	0.550263	7.098	0.549981	-0.442
0.552168	11.26	0.552129	-4.926	0.579042	0.043	0.55252	0.997	0.552294	6.943	0.552012	-0.443
0.55416	11.174	0.554131	-4.994	0.580946	0.05	0.554551	0.987	0.554287	6.797	0.554004	-0.445
0.556152	11.174	0.556133	-5.054	0.582597	0.041	0.556543	0.968	0.556279	6.689	0.555996	-0.445
0.558144	11.01	0.558135	-5.124	0.583739	0.041	0.558535	0.948	0.558271	6.582	0.557988	-0.449
0.560146	10.937	0.560147	-5.124	0.585305	0.041	0.560527	0.94	0.560263	6.453	0.559981	-0.445
0.562148	10.937	0.562139	-5.245	0.587463	0.048	0.562519	0.94	0.562294	6.338	0.562012	-0.445
0.56415	10.801	0.564131	-5.28	0.589621	0.049	0.564551	0.95	0.564286	6.241	0.564004	-0.438
0.566142	10.759	0.566162	-5.28	0.59178	0.044	0.566543	0.949	0.566279	6.151	0.565996	-0.428
0.568144	10.759	0.568154	-5.347	0.593938	0.032	0.568535	0.949	0.568271	6.073	0.567988	-0.428
0.570146	10.678	0.570147	-5.373	0.596138	0.024	0.570527	0.934	0.570263	5.983	0.569981	-0.441
0.572148	10.624	0.572139	-5.395	0.598296	0.021	0.572519	0.928	0.572294	5.882	0.572012	-0.443
0.57415	10.563	0.574131	-5.428	0.600455	0.013	0.574551	0.921	0.574286	5.882	0.574004	-0.439
0.576142	10.502	0.576162	-5.428	0.602613	0	0.576543	0.922	0.576279	5.722	0.575996	-0.439
0.578144	10.452	0.578154	-5.485	0.604771	-0.006	0.578535	0.918	0.578271	5.627	0.577988	-0.434
0.580146	10.401	0.580146	-5.529	0.606972	-0.013	0.580527	0.903	0.580263	5.549	0.57998	-0.432
0.582148	10.401	0.582139	-5.582	0.60913	-0.026	0.582519	0.902	0.582294	5.473	0.582012	-0.432
0.58417	10.279	0.584131	-5.626	0.611288	-0.033	0.58455	0.899	0.584286	5.473	0.584004	-0.432
0.586162	10.224	0.586162	-5.626	0.613446	-0.025	0.586543	0.899	0.586278	5.31	0.585996	-0.438
0.588154	10.224	0.588154	-5.695	0.615604	-0.021	0.588535	0.884	0.588271	5.234	0.587988	-0.438
0.590146	10.092	0.590146	-5.742	0.617805	-0.019	0.590527	0.877	0.590263	5.167	0.58998	-0.446
0.592177	10.046	0.592139	-5.798	0.619963	-0.018	0.592519	0.868	0.592294	5.097	0.592011	-0.453
0.59417	10.046	0.594131	-5.842	0.622121	-0.021	0.59455	0.855	0.594286	5.097	0.594004	-0.453
0.596162	9.942	0.596162	-5.856	0.624279	-0.024	0.596542	0.847	0.596278	4.987	0.595996	-0.462
0.598154	9.891	0.598154	-5.882	0.626438	-0.017	0.598535	0.85	0.59827	4.952	0.597988	-0.466
0.600146	9.891	0.600146	-5.927	0.628638	-0.021	0.600527	0.853	0.600263	4.904	0.59998	-0.466
0.602177	9.787	0.602138	-5.927	0.630796	-0.032	0.602519	0.853	0.602294	4.846	0.602011	-0.469
0.604169	9.723	0.604131	-6.042	0.632955	-0.028	0.60455	0.851	0.604286	4.846	0.603984	-0.475
0.606162	9.723	0.606162	-6.102	0.635113	-0.02	0.606542	0.849	0.606278	4.741	0.605986	-0.475
0.608154	9.587	0.608154	-6.161	0.637271	-0.017	0.608515	0.848	0.60827	4.696	0.607978	-0.465
0.610146	9.524	0.610146	-6.235	0.639471	-0.017	0.610517	0.846	0.610262	4.645	0.60998	-0.467
0.612177	9.524	0.612138	-6.235	0.64163	-0.017	0.612519	0.843	0.612294	4.604	0.611982	-0.467
0.614169	9.426	0.61413	-6.343	0.643788	-0.019	0.614521	0.839	0.614286	4.604	0.613984	-0.474
0.616162	9.369	0.616162	-6.395	0.645946	-0.029	0.616523	0.831	0.616278	4.544	0.615986	-0.476
0.618154	9.369	0.618154	-6.434	0.648104	-0.033	0.618515	0.833	0.61827	4.494	0.617978	-0.476
0.620146	9.275	0.620146	-6.462	0.650305	-0.033	0.620517	0.836	0.620262	4.426	0.61998	-0.481
0.622177	9.227	0.622138	-6.462	0.652463	-0.024	0.622519	0.837	0.622264	4.386	0.621982	-0.489
0.624169	9.227	0.62413	-6.513	0.654621	-0.03	0.624521	0.837	0.624266	4.386	0.623994	-0.489
0.626161	9.139	0.626162	-6.545	0.656779	-0.034	0.626523	0.845	0.626268	4.277	0.625986	-0.501
0.628154	9.092	0.628154	-6.545	0.658938	-0.04	0.628535	0.831	0.62827	4.225	0.627978	-0.492
0.630146	9.092	0.630146	-6.636	0.661138	-0.049	0.630527	0.822	0.630262	4.172	0.630009	-0.492
0.632177	9.016	0.632138	-6.674	0.663296	-0.058	0.632519	0.813	0.632264	4.115	0.632002	-0.489
0.634169	8.993	0.63413	-6.709	0.665455	-0.056	0.63455	0.798	0.634266	4.074	0.633994	-0.487
0.636161	8.96	0.636162	-6.75	0.667613	-0.062	0.636542	0.789	0.636268	4.027	0.635986	-0.476
0.638153	8.929	0.638154	-6.75	0.669771	-0.064	0.638534	0.781	0.63827	3.97	0.637978	-0.476
0.640146	8.885	0.640146	-6.836	0.671971	-0.069	0.640527	0.773	0.640292	3.939	0.640009	-0.49
0.642177	8.839	0.642128	-6.86	0.67413	-0.081	0.642519	0.765	0.642284	3.909	0.642002	-0.498
0.644169	8.839	0.64413	-6.887	0.676277	-0.093	0.64455	0.763	0.644276	3.845	0.643994	-0.498
0.646161	8.745	0.646132	-6.926	0.678446	-0.102	0.646542	0.765	0.646268	3.797	0.645986	-0.484
0.648153	8.69	0.648134	-6.926	0.680604	-0.105	0.648534	0.762	0.6483	3.754	0.647978	-0.49
0.650145	8.647	0.650136	-6.976	0.682773	-0.099	0.650527	0.768	0.650292	3.709	0.650009	-0.49
0.652177	8.616	0.652128	-7.007	0.684942	-0.087	0.652519	0.765	0.652284	3.692	0.652001	-0.504
0.654169	8.579	0.65413	-7.038	0.68711	-0.076	0.65455	0.748	0.654276	3.661	0.653994	-0.514
0.656161	8.579	0.656132	-7.074	0.689279	-0.069	0.656542	0.737	0.656268	3.618	0.655986	-0.514
0.658153	8.52	0.658134	-7.074	0.691437	-0.073	0.658534	0.72	0.658299	3.598	0.657978	-0.504
0.660145	8.479	0.660146	-7.099	0.693606	-0.074	0.660526	0.709	0.660292	3.562	0.660009	-0.508
0.662177	8.479	0.662138	-7.124	0.695775	-0.065	0.662519	0.706	0.662284	3.508	0.662001	-0.508
0.664169	8.41	0.66413	-7.124	0.697976	-0.057	0.66455	0.711	0.664276	3.469	0.663994	-0.507
0.666161	8.366	0.666162	-7.18	0.700134	-0.061	0.666542	0.705	0.666268	3.423	0.665986	-0.504
0.668153	8.366	0.668154	-7.212	0.702292	-0.075	0.668534	0.706	0.668299	3.397	0.667978	-0.504
0.670145	8.287	0.670146	-7.24	0.70445	-0.075	0.670526	0.712	0.670292	3.418	0.670009	-0.503
0.672176	8.25	0.672138	-7.267	0.706608	-0.074	0.672518	0.716	0.672284	3.418	0.672001	-0.498
0.674169	8.25	0.67413	-7.267	0.708809	-0.083	0.67455	0.716	0.674276	3.396	0.673993	-0.498
0.676161	8.199	0.676162	-7.304	0.710967	-0.091	0.676542	0.706	0.676268	3.347	0.675986	-0.493
0.678153	8.169	0.678154	-7.353	0.713125	-0.086	0.678534	0.699	0.678299	3.294	0.677978	-0.502
0.680145	8.169	0.680146	-7.395	0.715283	-0.081	0.680526	0.704	0.680291	3.243	0.680009	-0.502
0.682176	8.109	0.682138	-7.434	0.717442	-0.085	0.682518	0.704	0.682284	3.184	0.682001	-0.502
0.684168	8.069	0.68413	-7.434	0.719642	-0.074	0.68455	0.705	0.684276	3.137	0.683993	-0.514
0.686161	8.069	0.686162	-7.506	0.7218	-0.078	0.686542	0.705	0.686268	3.089	0.685986	-0.514
0.688153	7.999	0.688154	-7.548	0.723958	-0.095	0.688534	0.7	0.688299	3.089	0.687978	-0.511
0.690145	7.959	0.690146	-7.586	0.726117	-0.094	0.690526	0.702	0.690291	2.992	0.690009	-0.506
0.692176	7.959	0.692138	-7.626	0.728275	-0.094	0.692518	0.702	0.692284	2.953	0.692001	-0.506
0.694168	7.886	0.69413	-7.626	0.730475	-0.092	0.694549	0.706	0.694276	2.925	0.693993	-0.513
0.69616	7.866	0.696161	-7.675	0.732634	-0.102	0.696542	0.713	0.696268	2.891	0.695985	-0.525
0.698153	7.843	0.698154	-7.7	0.734792	-0.108	0.698534	0.708	0.698299	2.891	0.697978	-0.52
0.700145	7.813	0.700146	-7.7	0.73695	-0.113	0.700526	0.704	0.700291	2.844	0.700009	-0.52
0.702176	7.783	0.702138	-7.745	0.739108	-0.12	0.702518	0.709	0.702284	2.82	0.702001	-0.531
0.704168	7.733	0.70413	-7.778	0.741309	-0.121	0.704549	0.71	0.704276	2.777	0.703993	-0.535
0.70616	7.733	0.706161	-7.805	0.743467	-0.117	0.706541	0.704	0.706268	2.729	0.705985	-0.535
0.708153	7.674	0.708154	-7.826	0.745625	-0.11	0.708534	0.702	0.708299	2.729	0.707978	-0.55
0.710145	7.643	0.710146	-7.826	0.747783	-0.107	0.710526	0.697	0.710291	2.658	0.70998	-0.549
0.712176	7.643	0.712138	-7.846	0.749941	-0.109	0.712518	0.691	0.712283	2.623	0.711982	-0.549
0.714168	7.577	0.71413	-7.859	0.752142	-0.12	0.714549	0.688	0.714276	2.59	0.713984	-0.544
0.71616	7.544	0.716161	-7.874	0.7543	-0.128	0.716541	0.678	0.716268	2.545	0.715985	-0.543
0.718152	7.544	0.718153	-7.897	0.756458	-0.13	0.718533	0.674	0.718299	2.545	0.717978	-0.543
0.720145	7.487	0.720146	-7.897	0.758617	-0.132	0.720526	0.676	0.720291	2.496	0.71998	-0.55
0.722176	7.449	0.722138	-7.928	0.760775	-0.138	0.722518	0.677	0.722283	2.457	0.721982	-0.545
0.724168	7.449	0.72413	-7.956	0.762975	-0.146	0.724549	0.669	0.724276	2.43	0.723984	-0.545
0.72616	7.406	0.726161	-7.972	0.765133	-0.145	0.726541	0.659	0.726268	2.411	0.725986	-0.542
0.728152	7.383	0.728153	-7.992	0.767292	-0.152	0.728533	0.661	0.728299	2.411	0.727987	-0.546
0.730144	7.383	0.730146	-7.992	0.76945	-0.161	0.730525	0.663	0.730291	2.399	0.72998	-0.546
0.732176	7.317	0.732138	-8.053	0.771608	-0.158	0.732518	0.66	0.732283	2.374	0.732011	-0.542
0.734168	7.298	0.73413	-8.067	0.773809	-0.154	0.734549	0.662	0.734275	2.366	0.734003	-0.545
0.73616	7.298	0.736161	-8.067	0.775967	-0.158	0.736541	0.658	0.736268	2.361	0.735995	-0.545
0.738152	7.263	0.738153	-8.089	0.778125	-0.155	0.738533	0.658	0.738299	2.371	0.737987	-0.54
0.740144	7.24	0.740146	-8.112	0.780283	-0.159	0.740525	0.656	0.740291	2.37	0.73998	-0.54
0.742176	7.24	0.742138	-8.142	0.782441	-0.161	0.742518	0.656	0.742283	2.353	0.742011	-0.54
0.744168	7.189	0.74413	-8.184	0.784642	-0.163	0.744549	0.668	0.744275	2.307	0.744003	-0.531
0.74616	7.174	0.746161	-8.184	0.7868	-0.166	0.746541	0.662	0.746268	2.254	0.745995	-0.527
0.748152	7.174	0.748153	-8.227	0.788958	-0.174	0.748533	0.662	0.748299	2.21	0.747987	-0.527
0.750144	7.112	0.750145	-8.245	0.791116	-0.175	0.750525	0.665	0.750291	2.172	0.749979	-0.535
0.752175	7.078	0.752138	-8.273	0.793275	-0.18	0.752517	0.664	0.752283	2.142	0.752011	-0.546
0.754168	7.078	0.75413	-8.312	0.795475	-0.186	0.754549	0.664	0.754275	2.119	0.754003	-0.546
0.75616	7.039	0.756161	-8.312	0.797633	-0.188	0.756541	0.673	0.756267	2.086	0.755995	-0.552
0.758152	7.015	0.758153	-8.368	0.799791	-0.201	0.758533	0.68	0.758299	2.035	0.757987	-0.546
0.760144	6.994	0.760145	-8.395	0.80195	-0.207	0.760525	0.674	0.760291	2.01	0.759979	-0.547
0.762175	6.994	0.762138	-8.435	0.804108	-0.206	0.762517	0.666	0.762283	1.986	0.76201	-0.547
0.764148	6.951	0.76413	-8.475	0.806308	-0.205	0.764548	0.658	0.764275	1.97	0.764003	-0.548
0.76614	6.923	0.766161	-8.475	0.808467	-0.199	0.766541	0.674	0.766267	1.94	0.765995	-0.543
0.768142	6.923	0.768153	-8.539	0.810625	-0.191	0.768533	0.664	0.768299	1.921	0.767987	-0.543
0.770144	6.892	0.770145	-8.569	0.812783	-0.193	0.770525	0.653	0.770291	1.891	0.769979	-0.547
0.772146	6.874	0.772137	-8.569	0.814941	-0.192	0.772517	0.643	0.772283	1.853	0.77201	-0.538
0.774148	6.874	0.77413	-8.622	0.817142	-0.19	0.774548	0.643	0.774275	1.829	0.774002	-0.538
0.77614	6.836	0.776161	-8.645	0.8193	-0.193	0.776541	0.646	0.776267	1.817	0.775995	-0.544
0.778142	6.822	0.778153	-8.668	0.821458	-0.192	0.778533	0.639	0.778299	1.899	0.777987	-0.536
0.780144	6.822	0.780145	-8.685	0.823616	-0.193	0.780525	0.633	0.780291	2.131	0.779979	-0.536
0.782146	6.793	0.782137	-8.685	0.825774	-0.196	0.782517	0.633	0.782283	2.361	0.78201	-0.558
0.784158	6.775	0.78413	-8.7	0.827975	-0.196	0.784548	0.627	0.784275	2.527	0.784002	-0.557
0.78615	6.775	0.786161	-8.708	0.830133	-0.192	0.78654	0.618	0.786267	2.641	0.785995	-0.557
0.788142	6.73	0.788153	-8.722	0.832291	-0.189	0.788533	0.614	0.788299	2.585	0.787987	-0.554
0.790173	6.708	0.790145	-8.724	0.834449	-0.194	0.790525	0.626	0.790291	2.401	0.789979	-0.56
0.792166	6.708	0.792137	-8.724	0.836608	-0.197	0.792517	0.628	0.792283	2.244	0.79201	-0.56
0.794158	6.656	0.794129	-8.744	0.838808	-0.203	0.794548	0.633	0.794275	2.102	0.794002	-0.553
0.79615	6.635	0.796161	-8.76	0.840966	-0.202	0.79654	0.632	0.796267	1.995	0.795994	-0.561
0.798142	6.635	0.798153	-8.784	0.843125	-0.191	0.798532	0.632	0.798298	1.899	0.797987	-0.561
0.800173	6.596	0.800145	-8.8	0.845283	-0.184	0.800525	0.64	0.800291	1.81	0.799979	-0.557
0.802165	6.586	0.802137	-8.8	0.847441	-0.183	0.802517	0.651	0.802283	1.81	0.80201	-0.567
0.804158	6.586	0.804129	-8.814	0.849642	-0.182	0.804548	0.651	0.804275	1.655	0.803983	-0.567
0.80615	6.542	0.806161	-8.834	0.8518	-0.182	0.80654	0.659	0.806267	1.602	0.805985	-0.56
0.808142	6.525	0.808153	-8.834	0.853958	-0.179	0.808532	0.657	0.808298	1.552	0.807977	-0.566
0.810173	6.525	0.810145	-8.846	0.856116	-0.184	0.810524	0.649	0.810291	1.506	0.809979	-0.566
0.812165	6.503	0.812137	-8.853	0.858274	-0.191	0.812517	0.641	0.812283	1.506	0.811981	-0.564
0.814158	6.482	0.814129	-8.875	0.860475	-0.208	0.814548	0.632	0.814275	1.48	0.813983	-0.571
0.81615	6.482	0.816161	-8.892	0.862633	-0.204	0.81654	0.632	0.816267	1.438	0.815985	-0.571
0.818142	6.467	0.818153	-8.892	0.864791	-0.198	0.818532	0.613	0.818269	1.406	0.817977	-0.569
0.820173	6.419	0.820145	-8.92	0.866949	-0.203	0.820524	0.622	0.820261	1.383	0.819979	-0.573
0.822165	6.403	0.822137	-8.941	0.869108	-0.207	0.822517	0.631	0.822263	1.383	0.821981	-0.564
0.824157	6.403	0.824129	-8.941	0.871308	-0.21	0.824548	0.627	0.824265	1.296	0.823983	-0.564
0.82615	6.361	0.82616	-8.965	0.873466	-0.209	0.82654	0.625	0.826267	1.274	0.825985	-0.555
0.828142	6.343	0.828153	-8.965	0.875624	-0.204	0.828532	0.628	0.828269	1.25	0.827977	-0.559
0.830173	6.322	0.830145	-8.997	0.877783	-0.21	0.830524	0.617	0.830261	1.21	0.829979	-0.559
0.832165	6.306	0.832137	-9.015	0.879941	-0.201	0.832516	0.622	0.832263	1.21	0.831981	-0.56
0.834157	6.286	0.834129	-9.015	0.882141	-0.2	0.834548	0.626	0.834265	1.132	0.834002	-0.563
0.83615	6.286	0.83616	-9.046	0.8843	-0.208	0.83654	0.623	0.836267	1.109	0.835994	-0.563
0.838142	6.256	0.838153	-9.046	0.886437	-0.21	0.838532	0.626	0.838269	1.067	0.837987	-0.564
0.840173	6.23	0.840145	-9.062	0.888605	-0.197	0.840524	0.621	0.840261	1.028	0.839979	-0.574
0.842165	6.23	0.842127	-9.077	0.890774	-0.192	0.842516	0.619	0.842263	1.028	0.84201	-0.574
0.844157	6.197	0.844129	-9.077	0.892943	-0.207	0.844547	0.62	0.844275	0.966	0.844002	-0.578
0.84615	6.196	0.846131	-9.042	0.895112	-0.212	0.84654	0.627	0.846267	0.943	0.845994	-0.584
0.848142	6.196	0.848133	-9.032	0.89727	-0.217	0.848532	0.628	0.848298	0.937	0.847986	-0.584
0.850173	6.165	0.850135	-9.027	0.899439	-0.211	0.850524	0.614	0.850291	0.933	0.849979	-0.585
0.852165	6.148	0.852127	-9.028	0.901607	-0.211	0.852516	0.619	0.852283	0.933	0.85201	-0.587
0.854157	6.148	0.854129	-9.028	0.903776	-0.209	0.854547	0.625	0.854275	0.928	0.854002	-0.587
0.856149	6.141	0.856131	-9.06	0.905945	-0.215	0.856539	0.634	0.856267	0.925	0.855994	-0.578
0.858142	6.126	0.858133	-9.08	0.908103	-0.215	0.858532	0.638	0.858298	0.908	0.857986	-0.579
0.860144	6.126	0.860135	-9.1	0.910272	-0.227	0.860524	0.637	0.860291	0.893	0.859978	-0.579
0.862146	6.108	0.862137	-9.114	0.912441	-0.225	0.862516	0.631	0.862283	0.893	0.86201	-0.574
0.864148	6.093	0.864129	-9.114	0.914609	-0.224	0.864547	0.622	0.864275	0.87	0.864002	-0.568
0.86614	6.093	0.86616	-9.14	0.916778	-0.227	0.866539	0.624	0.866267	0.857	0.865994	-0.568
0.868142	6.06	0.868153	-9.172	0.918936	-0.242	0.868532	0.622	0.868298	0.832	0.867986	-0.579
0.870144	6.045	0.870145	-9.192	0.921137	-0.24	0.870524	0.624	0.870291	0.789	0.869978	-0.574
0.872146	6.045	0.872137	-9.209	0.923295	-0.246	0.872516	0.624	0.872283	0.789	0.87201	-0.574
0.874148	6.01	0.874129	-9.229	0.925453	-0.248	0.874547	0.626	0.874275	0.721	0.874002	-0.585
0.87614	5.988	0.87616	-9.242	0.927612	-0.253	0.876539	0.618	0.876267	0.699	0.875994	-0.597
0.878142	5.988	0.878153	-9.251	0.92977	-0.251	0.878531	0.618	0.878298	0.682	0.877986	-0.597
0.880144	5.954	0.880145	-9.267	0.93197	-0.252	0.880524	0.626	0.88029	0.666	0.879978	-0.59
0.882146	5.943	0.882137	-9.28	0.934128	-0.237	0.882516	0.627	0.882283	0.666	0.882009	-0.597
0.884177	5.934	0.884129	-9.286	0.936287	-0.238	0.884547	0.622	0.884275	0.618	0.884002	-0.611
0.886169	5.934	0.88616	-9.312	0.938445	-0.247	0.886539	0.634	0.886267	0.604	0.885994	-0.611
0.888161	5.907	0.888152	-9.336	0.940603	-0.257	0.888531	0.636	0.888298	0.615	0.887986	-0.591
0.890153	5.895	0.890145	-9.336	0.942804	-0.252	0.890523	0.632	0.89029	0.621	0.889978	-0.592
0.892146	5.895	0.892137	-9.373	0.944962	-0.256	0.892516	0.628	0.892283	0.61	0.892009	-0.592
0.894177	5.858	0.894129	-9.391	0.94712	-0.262	0.894547	0.621	0.894275	0.604	0.894001	-0.604
0.896169	5.843	0.89616	-9.391	0.949278	-0.26	0.896539	0.615	0.896267	0.599	0.895994	-0.602
0.898161	5.843	0.898152	-9.411	0.951436	-0.263	0.898531	0.619	0.898298	0.597	0.897986	-0.602
0.900153	5.814	0.900145	-9.411	0.953637	-0.265	0.900523	0.626	0.90029	0.581	0.899978	-0.594
0.902145	5.802	0.902137	-9.443	0.955795	-0.269	0.902515	0.622	0.902282	0.551	0.902009	-0.595
0.904177	5.802	0.904129	-9.461	0.957953	-0.271	0.904547	0.622	0.904275	0.518	0.904001	-0.595
0.906169	5.768	0.90616	-9.461	0.960111	-0.274	0.906539	0.62	0.906267	0.496	0.905993	-0.605
0.908161	5.755	0.908152	-9.499	0.96227	-0.277	0.908512	0.614	0.908298	0.489	0.907986	-0.608
0.910153	5.755	0.910145	-9.51	0.96447	-0.281	0.910513	0.604	0.91029	0.482	0.909978	-0.608
0.912145	5.75	0.912137	-9.521	0.966628	-0.29	0.912515	0.612	0.912282	0.472	0.912009	-0.6
0.914177	5.741	0.914129	-9.536	0.968787	-0.295	0.914517	0.613	0.914275	0.456	0.914001	-0.598
0.916169	5.741	0.91616	-9.536	0.970945	-0.305	0.916519	0.612	0.916267	0.456	0.915993	-0.598
0.918161	5.715	0.918152	-9.582	0.973103	-0.298	0.918512	0.612	0.918298	0.428	0.917985	-0.606
0.920153	5.714	0.920144	-9.591	0.975304	-0.301	0.920514	0.611	0.92029	0.423	0.919978	-0.617
0.922145	5.714	0.922137	-9.59	0.977462	-0.303	0.922516	0.611	0.922282	0.407	0.922009	-0.617
0.924176	5.669	0.924129	-9.59	0.97962	-0.299	0.924518	0.62	0.924275	0.393	0.924001	-0.617
0.926169	5.658	0.92616	-9.59	0.981778	-0.299	0.92652	0.621	0.926267	0.393	0.925993	-0.603
0.928161	5.658	0.928152	-9.6	0.983936	-0.293	0.928512	0.621	0.928298	0.365	0.927985	-0.603
0.930153	5.644	0.930144	-9.608	0.986137	-0.293	0.930543	0.618	0.93029	0.349	0.929978	-0.62
0.932145	5.635	0.932137	-9.608	0.988295	-0.292	0.932535	0.621	0.932282	0.338	0.932009	-0.617
0.934176	5.635	0.934129	-9.619	0.990453	-0.29	0.934527	0.621	0.934274	0.329	0.934001	-0.617
0.936168	5.625	0.93616	-9.619	0.992611	-0.292	0.936519	0.609	0.936267	0.329	0.935993	-0.603
0.938161	5.617	0.938152	-9.619	0.99477	-0.299	0.938512	0.612	0.938298	0.308	0.937985	-0.595
0.940153	5.617	0.940144	-9.627	0.99697	-0.29	0.940543	0.612	0.94029	0.293	0.939977	-0.595
0.942145	5.602	0.942136	-9.627	0.999128	-0.285	0.942535	0.623	0.942282	0.281	0.942009	-0.593
0.944176	5.577	0.944129	-9.653	1.00129	-0.298	0.944527	0.615	0.944274	0.287	0.944001	-0.606
0.946168	5.571	0.94616	-9.657	1.00344	-0.298	0.946519	0.618	0.946267	0.287	0.945993	-0.608
0.94816	5.571	0.948152	-9.658	1.0056	-0.306	0.948512	0.613	0.948298	0.272	0.947985	-0.608
0.950153	5.539	0.950144	-9.652	1.0078	-0.316	0.950543	0.617	0.95029	0.258	0.949977	-0.602
0.952145	5.513	0.952136	-9.652	1.00996	-0.32	0.952535	0.607	0.952282	0.255	0.952008	-0.608
0.954176	5.513	0.954129	-9.635	1.01212	-0.323	0.954527	0.609	0.954274	0.243	0.954001	-0.608
0.956168	5.498	0.95616	-9.641	1.01428	-0.332	0.956519	0.608	0.956266	0.243	0.955993	-0.617
0.95816	5.483	0.958152	-9.657	1.01644	-0.344	0.958511	0.605	0.958298	0.257	0.957985	-0.621
0.960153	5.483	0.960144	-9.661	1.01864	-0.342	0.960543	0.609	0.96029	0.264	0.959977	-0.621
0.962145	5.471	0.962136	-9.661	1.0208	-0.344	0.962535	0.608	0.962282	0.263	0.962008	-0.614
0.964176	5.449	0.964128	-9.669	1.02295	-0.344	0.964527	0.607	0.964274	0.262	0.964001	-0.602
0.966168	5.449	0.96616	-9.661	1.02511	-0.344	0.966519	0.606	0.966266	0.241	0.965993	-0.602
0.96816	5.423	0.968152	-9.661	1.02727	-0.337	0.968511	0.606	0.968298	0.22	0.967985	-0.611
0.970152	5.42	0.970144	-9.647	1.02947	-0.339	0.970543	0.608	0.97029	0.2	0.969977	-0.612
0.972145	5.42	0.972136	-9.647	1.03163	-0.344	0.972535	0.62	0.972282	0.199	0.972008	-0.612
0.974176	5.399	0.974128	-9.65	1.03379	-0.351	0.974527	0.617	0.974274	0.19	0.974	-0.6
0.976168	5.383	0.97616	-9.665	1.03595	-0.351	0.976519	0.625	0.976266	0.169	0.975993	-0.6
0.97816	5.383	0.978152	-9.665	1.0381	-0.351	0.978511	0.633	0.978298	0.143	0.977985	-0.6
0.980152	5.351	0.980144	-9.666	1.0403	-0.348	0.980543	0.63	0.98029	0.127	0.979977	-0.608
0.982144	5.344	0.982136	-9.658	1.04246	-0.348	0.982535	0.624	0.982282	0.119	0.982008	-0.605
0.984176	5.344	0.984128	-9.66	1.04462	-0.356	0.984527	0.624	0.984274	0.107	0.984	-0.605
0.986168	5.324	0.98616	-9.667	1.04678	-0.366	0.986519	0.62	0.986266	0.107	0.985992	-0.604
0.98816	5.315	0.988152	-9.667	1.04894	-0.366	0.988511	0.622	0.988298	0.071	0.987985	-0.603
0.990152	5.315	0.990144	-9.685	1.05114	-0.355	0.990543	0.623	0.99029	0.049	0.989977	-0.603
0.992144	5.291	0.992136	-9.691	1.0533	-0.358	0.992535	0.625	0.992282	0.041	0.992008	-0.618
0.994175	5.28	0.994128	-9.701	1.05545	-0.357	0.994527	0.633	0.994274	0.046	0.994	-0.628
0.996168	5.28	0.99616	-9.723	1.05761	-0.362	0.996519	0.633	0.996266	0.032	0.995992	-0.628
0.99816	5.272	0.998152	-9.723	1.05977	-0.356	0.998511	0.627	0.998297	0.007	0.997984	-0.626
1.00015	5.256	1.00014	-9.74	1.06197	-0.348	1.00054	0.628	1.00029	-0.002	0.999977	-0.625
1.00214	5.256	1.00214	-9.727	1.06413	-0.341	1.00253	0.628	1.00228	-0.004	1.00201	-0.625
1.00418	5.232	1.00413	-9.727	1.06629	-0.346	1.00453	0.625	1.00427	-0.009	1.004	-0.634
1.00617	5.22	1.00616	-9.735	1.06845	-0.354	1.00652	0.633	1.00627	-0.009	1.00599	-0.636
1.00816	5.229	1.00815	-9.735	1.0706	-0.358	1.00851	0.635	1.0083	-0.019	1.00798	-0.632
1.01015	5.226	1.01014	-9.745	1.0728	-0.361	1.01051	0.629	1.01029	-0.02	1.00998	-0.632
1.01214	5.216	1.01214	-9.755	1.07496	-0.372	1.01252	0.631	1.01228	-0.029	1.01201	-0.642
1.01418	5.202	1.01413	-9.755	1.07712	-0.382	1.01452	0.647	1.01427	-0.036	1.014	-0.653
1.01617	5.202	1.01616	-9.763	1.07928	-0.389	1.01652	0.646	1.01627	-0.044	1.01599	-0.653
1.01816	5.185	1.01815	-9.77	1.08144	-0.392	1.01851	0.646	1.01827	-0.04	1.01798	-0.649
1.02015	5.177	1.02014	-9.787	1.08364	-0.382	1.02051	0.638	1.02026	-0.054	1.01998	-0.649
1.02214	5.177	1.02214	-9.78	1.0858	-0.378	1.02252	0.64	1.02226	-0.055	1.02201	-0.649
1.02418	5.16	1.02413	-9.78	1.08795	-0.383	1.02452	0.647	1.02426	-0.06	1.024	-0.647
1.02617	5.144	1.02616	-9.789	1.09011	-0.383	1.02652	0.651	1.02627	-0.072	1.02599	-0.643
1.02816	5.144	1.02815	-9.789	1.09227	-0.385	1.02851	0.654	1.02827	-0.08	1.02799	-0.643
1.03015	5.129	1.03014	-9.801	1.09447	-0.389	1.03054	0.657	1.03026	-0.08	1.02998	-0.627
1.03214	5.128	1.03214	-9.815	1.09663	-0.392	1.03254	0.646	1.03226	-0.095	1.03201	-0.608
1.03418	5.128	1.03413	-9.815	1.09879	-0.386	1.03453	0.646	1.03426	-0.106	1.034	-0.608
1.03617	5.104	1.03616	-9.834	1.10095	-0.39	1.03652	0.644	1.03627	-0.106	1.03599	-0.597
1.03816	5.102	1.03813	-9.83	1.1031	-0.39	1.03851	0.654	1.03827	-0.098	1.03799	-0.598
1.04015	5.095	1.04013	-9.823	1.10527	-0.391	1.04054	0.663	1.04026	-0.093	1.03998	-0.598
1.04215	5.082	1.04213	-9.823	1.10744	-0.388	1.04254	0.66	1.04226	-0.105	1.04201	-0.615
1.04418	5.073	1.04413	-9.823	1.10961	-0.392	1.04453	0.663	1.04429	-0.116	1.044	-0.62
1.04617	5.073	1.04613	-9.848	1.11178	-0.393	1.04652	0.663	1.04629	-0.118	1.04599	-0.62
1.04816	5.058	1.04813	-9.857	1.11394	-0.397	1.04851	0.662	1.04828	-0.116	1.04799	-0.623
1.05015	5.045	1.05013	-9.864	1.11611	-0.397	1.05054	0.662	1.05027	-0.116	1.04998	-0.622
1.05215	5.045	1.05213	-9.871	1.11827	-0.408	1.05254	0.662	1.05226	-0.121	1.05201	-0.622
1.05418	5.021	1.05413	-9.874	1.12044	-0.402	1.05453	0.655	1.05429	-0.128	1.054	-0.621
1.05617	5.016	1.05613	-9.874	1.12261	-0.393	1.05652	0.657	1.05629	-0.132	1.05599	-0.607
1.05816	5.016	1.05813	-9.909	1.12477	-0.392	1.05851	0.657	1.05828	-0.138	1.05799	-0.607
1.06015	5.008	1.06014	-9.915	1.12694	-0.392	1.06054	0.67	1.06027	-0.138	1.05998	-0.597
1.06215	4.988	1.06213	-9.926	1.12911	-0.389	1.06254	0.674	1.06226	-0.145	1.06201	-0.613
1.06418	4.988	1.06413	-9.933	1.13128	-0.395	1.06453	0.674	1.06429	-0.151	1.064	-0.613
1.06617	4.963	1.06613	-9.939	1.13345	-0.403	1.06652	0.666	1.06629	-0.155	1.06599	-0.617
1.06816	4.952	1.06816	-9.952	1.1356	-0.412	1.06851	0.664	1.06828	-0.173	1.06799	-0.626
1.07015	4.941	1.07015	-9.952	1.13779	-0.408	1.07054	0.66	1.07027	-0.173	1.06998	-0.618
1.07215	4.941	1.07215	-9.984	1.13995	-0.406	1.07254	0.66	1.07226	-0.196	1.07201	-0.618
1.07418	4.93	1.07414	-9.984	1.14211	-0.408	1.07453	0.66	1.0743	-0.217	1.074	-0.608
1.07617	4.914	1.07613	-9.984	1.14431	-0.411	1.07652	0.656	1.07629	-0.227	1.07599	-0.603
1.07816	4.914	1.07816	-9.998	1.14647	-0.408	1.07851	0.655	1.07828	-0.226	1.07799	-0.603
1.08015	4.87	1.08015	-9.998	1.14863	-0.412	1.08054	0.66	1.08027	-0.226	1.07998	-0.605
1.08215	4.858	1.08215	-10.019	1.15078	-0.414	1.08254	0.658	1.08226	-0.237	1.08201	-0.601
1.08418	4.858	1.08414	-10.01	1.15294	-0.422	1.08453	0.661	1.0843	-0.201	1.084	-0.601
1.08617	4.827	1.08613	-10.01	1.15514	-0.425	1.08652	0.664	1.08629	-0.176	1.08599	-0.599
1.08816	4.826	1.08816	-10.024	1.1573	-0.425	1.08851	0.666	1.08828	-0.174	1.08799	-0.607
1.09015	4.826	1.09015	-10.026	1.15946	-0.427	1.09054	0.664	1.09027	-0.164	1.08998	-0.607
1.09215	4.819	1.09215	-10.024	1.16162	-0.43	1.09254	0.66	1.09226	-0.165	1.09201	-0.606
1.09418	4.818	1.09414	-10.024	1.16378	-0.421	1.09453	0.653	1.0943	-0.185	1.094	-0.606
1.09617	4.818	1.09613	-10.024	1.16598	-0.417	1.09652	0.664	1.09629	-0.208	1.09599	-0.606
1.09816	4.796	1.09816	-10.036	1.16814	-0.414	1.09851	0.673	1.09828	-0.227	1.09799	-0.606
1.10015	4.795	1.10015	-10.043	1.17029	-0.414	1.10054	0.671	1.10027	-0.264	1.09998	-0.616
1.10215	4.795	1.10215	-10.042	1.17245	-0.425	1.10254	0.671	1.10226	-0.29	1.10201	-0.616
1.10418	4.792	1.10414	-10.044	1.17461	-0.433	1.10453	0.672	1.1043	-0.308	1.104	-0.593
1.10617	4.785	1.10613	-10.044	1.17681	-0.433	1.10652	0.678	1.10629	-0.317	1.10598	-0.599
1.10816	4.785	1.10816	-10.06	1.17897	-0.444	1.10851	0.67	1.10828	-0.314	1.10798	-0.599
1.11015	4.776	1.11016	-10.073	1.18113	-0.439	1.11054	0.669	1.11027	-0.303	1.10998	-0.629
1.11215	4.769	1.11215	-10.073	1.18329	-0.439	1.11254	0.682	1.11226	-0.296	1.11198	-0.63
1.11418	4.769	1.11414	-10.079	1.18544	-0.44	1.11453	0.682	1.1143	-0.298	1.11398	-0.63
1.11617	4.753	1.11613	-10.079	1.18764	-0.435	1.11652	0.679	1.11627	-0.293	1.11599	-0.625
1.11816	4.744	1.11816	-10.093	1.1898	-0.432	1.11851	0.684	1.11827	-0.296	1.11798	-0.635
1.12015	4.744	1.12016	-10.088	1.19196	-0.437	1.12054	0.689	1.12026	-0.316	1.11998	-0.635
1.12215	4.723	1.12215	-10.088	1.19412	-0.433	1.12254	0.691	1.12226	-0.318	1.12198	-0.63
1.12418	4.717	1.12414	-10.087	1.19628	-0.418	1.12453	0.683	1.12427	-0.318	1.12398	-0.624
1.12617	4.717	1.12613	-10.071	1.19848	-0.427	1.12652	0.683	1.12627	-0.333	1.12599	-0.624
1.12816	4.693	1.12816	-10.063	1.20064	-0.431	1.12851	0.688	1.12827	-0.338	1.12798	-0.625
1.13015	4.672	1.13016	-10.055	1.20279	-0.433	1.13054	0.691	1.13026	-0.335	1.12998	-0.632
1.13215	4.672	1.13215	-10.055	1.20495	-0.432	1.13254	0.691	1.13227	-0.345	1.13199	-0.632
1.13418	4.643	1.13414	-10.069	1.20711	-0.43	1.13453	0.669	1.13427	-0.349	1.13398	-0.629
1.13617	4.643	1.13613	-10.079	1.20931	-0.424	1.13652	0.676	1.13627	-0.34	1.13601	-0.642
1.13816	4.65	1.13816	-10.079	1.21144	-0.424	1.13851	0.692	1.13827	-0.358	1.13801	-0.66
1.14016	4.638	1.14016	-10.087	1.21361	-0.424	1.14054	0.694	1.14026	-0.232	1.14	-0.66
1.14215	4.63	1.14215	-10.087	1.21577	-0.437	1.14254	0.692	1.14227	0.086	1.14199	-0.675
1.14418	4.625	1.14414	-10.092	1.21794	-0.454	1.14453	0.692	1.14429	0.086	1.14398	-0.673
1.14617	4.625	1.14613	-10.084	1.22011	-0.453	1.14652	0.689	1.14628	0.531	1.14602	-0.673
1.14816	4.603	1.14816	-10.084	1.22227	-0.455	1.14851	0.689	1.14827	0.643	1.14801	-0.665
1.15016	4.599	1.15016	-10.095	1.22444	-0.459	1.15054	0.697	1.15026	0.585	1.15	-0.668
1.15215	4.599	1.15215	-10.095	1.22661	-0.451	1.15254	0.686	1.15229	0.422	1.15199	-0.668
1.15418	4.579	1.15414	-10.11	1.22878	-0.446	1.15453	0.678	1.15429	0.422	1.15398	-0.66
1.15617	4.568	1.15613	-10.109	1.23095	-0.442	1.15652	0.684	1.15628	0.167	1.15602	-0.653
1.15816	4.568	1.15816	-10.109	1.2331	-0.44	1.15851	0.68	1.15827	0.056	1.15801	-0.653
1.16016	4.552	1.16016	-10.109	1.23527	-0.452	1.16054	0.674	1.16026	-0.035	1.16	-0.657
1.16215	4.543	1.16215	-10.106	1.23744	-0.452	1.16254	0.68	1.1623	-0.089	1.16199	-0.662
1.16415	4.543	1.16414	-10.108	1.23961	-0.46	1.16453	0.675	1.16429	-0.089	1.16398	-0.662
1.16614	4.518	1.16613	-10.111	1.24178	-0.465	1.16652	0.668	1.16628	-0.172	1.16602	-0.654
1.16814	4.51	1.16816	-10.111	1.24395	-0.465	1.16851	0.672	1.16827	-0.214	1.16801	-0.651
1.17015	4.51	1.17016	-10.106	1.24611	-0.47	1.17054	0.676	1.17026	-0.259	1.17	-0.651
1.17215	4.494	1.17215	-10.101	1.24831	-0.48	1.17254	0.674	1.1723	-0.287	1.17199	-0.636
1.17415	4.497	1.17414	-10.101	1.25046	-0.48	1.17453	0.679	1.17429	-0.287	1.17398	-0.637
1.17614	4.497	1.17613	-10.096	1.25262	-0.495	1.17652	0.679	1.17628	-0.351	1.17602	-0.637
1.17814	4.491	1.17816	-10.096	1.25478	-0.494	1.17851	0.682	1.17827	-0.378	1.17801	-0.639
1.18015	4.471	1.18016	-10.105	1.25694	-0.483	1.18054	0.677	1.18026	-0.392	1.18	-0.642
1.18218	4.471	1.18215	-10.101	1.25914	-0.483	1.18254	0.677	1.1823	-0.412	1.18199	-0.642
1.18417	4.459	1.18414	-10.101	1.2613	-0.489	1.18453	0.683	1.18429	-0.412	1.18398	-0.636
1.18616	4.459	1.18613	-10.103	1.26346	-0.482	1.18652	0.694	1.18628	-0.42	1.18602	-0.633
1.18815	4.459	1.18816	-10.103	1.26561	-0.482	1.18851	0.694	1.18827	-0.432	1.18801	-0.633
1.19015	4.44	1.19016	-10.104	1.26777	-0.492	1.19054	0.687	1.19026	-0.446	1.19	-0.643
1.19218	4.435	1.19215	-10.11	1.26997	-0.485	1.19254	0.689	1.1923	-0.461	1.19199	-0.643
1.19417	4.435	1.19414	-10.11	1.27213	-0.48	1.19453	0.689	1.19429	-0.461	1.19398	-0.643
1.19616	4.411	1.19613	-10.134	1.27429	-0.486	1.19652	0.683	1.19628	-0.476	1.19602	-0.648
1.19815	4.407	1.19816	-10.136	1.27645	-0.483	1.19851	0.687	1.19827	-0.485	1.19801	-0.653
1.20015	4.393	1.20016	-10.149	1.27861	-0.482	1.20054	0.689	1.20026	-0.49	1.2	-0.653
1.20218	4.382	1.20215	-10.155	1.28081	-0.478	1.20254	0.694	1.2023	-0.492	1.20199	-0.653
1.20417	4.372	1.20414	-10.155	1.28296	-0.481	1.20453	0.7	1.20429	-0.492	1.20398	-0.667
1.20616	4.357	1.20613	-10.166	1.28512	-0.485	1.20652	0.709	1.20628	-0.499	1.20602	-0.673
1.20815	4.357	1.20816	-10.17	1.28728	-0.487	1.20851	0.713	1.20827	-0.498	1.20801	-0.673
1.21015	4.347	1.21016	-10.17	1.28944	-0.483	1.21052	0.711	1.21027	-0.479	1.21	-0.665
1.21218	4.338	1.21215	-10.167	1.29164	-0.483	1.21252	0.707	1.2123	-0.475	1.21199	-0.662
1.21417	4.338	1.21414	-10.167	1.2938	-0.487	1.21452	0.707	1.21429	-0.475	1.21398	-0.662
1.21616	4.303	1.21613	-10.148	1.29596	-0.494	1.21652	0.711	1.21628	-0.518	1.21602	-0.639
1.21816	4.289	1.21816	-10.139	1.29811	-0.494	1.21851	0.713	1.21827	-0.54	1.21801	-0.649
1.22015	4.287	1.22016	-10.138	1.30027	-0.489	1.22052	0.707	1.22027	-0.551	1.22	-0.649
1.22218	4.289	1.22215	-10.137	1.30247	-0.504	1.22252	0.71	1.22227	-0.559	1.22199	-0.652
1.22417	4.281	1.22414	-10.144	1.30463	-0.511	1.22452	0.71	1.22427	-0.559	1.22398	-0.655
1.22616	4.281	1.22613	-10.153	1.30679	-0.503	1.22652	0.71	1.22627	-0.579	1.22602	-0.655
1.22816	4.263	1.22816	-10.156	1.30895	-0.496	1.22851	0.707	1.22827	-0.598	1.22801	-0.663
1.23015	4.264	1.23016	-10.148	1.31111	-0.496	1.23055	0.71	1.23027	-0.605	1.23	-0.661
1.23218	4.264	1.23215	-10.16	1.31331	-0.501	1.23254	0.71	1.23227	-0.598	1.23199	-0.661
1.23417	4.261	1.23414	-10.168	1.31546	-0.497	1.23453	0.708	1.23427	-0.598	1.23398	-0.643
1.23616	4.272	1.23613	-10.171	1.31762	-0.497	1.23652	0.715	1.23627	-0.587	1.23602	-0.628
1.23816	4.272	1.23816	-10.162	1.31978	-0.49	1.23851	0.715	1.23829	-0.577	1.23801	-0.628
1.24015	4.256	1.24014	-10.162	1.32194	-0.492	1.24055	0.72	1.24029	-0.58	1.24	-0.63
1.24218	4.245	1.24213	-10.153	1.32414	-0.49	1.24254	0.712	1.24228	-0.582	1.24199	-0.632
1.24417	4.245	1.24413	-10.154	1.32628	-0.498	1.24453	0.712	1.24427	-0.582	1.24399	-0.632
1.24616	4.24	1.24613	-10.154	1.32845	-0.51	1.24652	0.711	1.2463	-0.611	1.24602	-0.636
1.24816	4.217	1.24814	-10.156	1.3306	-0.51	1.24851	0.713	1.24829	-0.611	1.24801	-0.638
1.25015	4.217	1.25014	-10.156	1.33277	-0.508	1.25055	0.713	1.25029	-0.621	1.25	-0.638
1.25218	4.2	1.25213	-10.169	1.33494	-0.513	1.25254	0.719	1.25228	-0.607	1.25199	-0.649
1.25417	4.186	1.25413	-10.157	1.33711	-0.514	1.25453	0.716	1.25427	-0.607	1.25399	-0.66
1.25616	4.186	1.25613	-10.157	1.33928	-0.517	1.25652	0.716	1.2563	-0.59	1.25602	-0.66
1.25816	4.184	1.25814	-10.162	1.34144	-0.516	1.25851	0.722	1.25829	-0.59	1.25801	-0.661
1.26015	4.184	1.26014	-10.155	1.34361	-0.507	1.26055	0.716	1.26029	-0.604	1.26	-0.646
1.26218	4.172	1.26213	-10.163	1.34577	-0.508	1.26254	0.708	1.26228	-0.624	1.26199	-0.648
1.26417	4.172	1.26413	-10.18	1.34795	-0.516	1.26453	0.704	1.26427	-0.624	1.26399	-0.648
1.26616	4.166	1.26615	-10.18	1.35011	-0.516	1.26652	0.706	1.2663	-0.634	1.26602	-0.65
1.26816	4.156	1.26815	-10.192	1.35227	-0.513	1.26851	0.706	1.26829	-0.634	1.26801	-0.652
1.27015	4.136	1.27014	-10.201	1.35447	-0.497	1.27055	0.697	1.27029	-0.636	1.27	-0.652
1.27218	4.117	1.27213	-10.201	1.35663	-0.5	1.27254	0.694	1.27228	-0.642	1.27199	-0.648
1.27417	4.106	1.27416	-10.236	1.35879	-0.511	1.27453	0.702	1.27427	-0.65	1.27399	-0.663
1.27616	4.106	1.27615	-10.236	1.36095	-0.512	1.27652	0.695	1.2763	-0.65	1.27602	-0.663
1.27816	4.096	1.27815	-10.244	1.3631	-0.502	1.27851	0.697	1.27829	-0.65	1.27801	-0.662
1.28015	4.093	1.28014	-10.244	1.3653	-0.503	1.28055	0.693	1.28029	-0.674	1.28	-0.659
1.28218	4.093	1.28213	-10.244	1.36746	-0.514	1.28254	0.688	1.28228	-0.674	1.28199	-0.659
1.28417	4.099	1.28416	-10.242	1.36962	-0.516	1.28453	0.702	1.28427	-0.676	1.28399	-0.658
1.28616	4.092	1.28615	-10.242	1.37178	-0.516	1.28652	0.702	1.2863	-0.684	1.28602	-0.666
1.28816	4.092	1.28815	-10.261	1.37394	-0.524	1.28851	0.702	1.28829	-0.684	1.28801	-0.666
1.29015	4.063	1.29014	-10.254	1.37614	-0.514	1.29055	0.697	1.29029	-0.693	1.29	-0.66
1.29218	4.044	1.29213	-10.254	1.3783	-0.514	1.29254	0.693	1.29228	-0.695	1.29199	-0.665
1.29417	4.044	1.29416	-10.245	1.38045	-0.486	1.29453	0.697	1.29427	-0.699	1.29399	-0.665
1.29616	4.032	1.29615	-10.255	1.38261	-0.488	1.29652	0.695	1.2963	-0.696	1.29602	-0.671
1.29816	4.031	1.29815	-10.263	1.38477	-0.488	1.29851	0.694	1.29829	-0.696	1.29801	-0.675
1.30015	4.031	1.30014	-10.265	1.38697	-0.49	1.30055	0.688	1.30029	-0.709	1.3	-0.675
1.30218	4.035	1.30213	-10.265	1.38913	-0.493	1.30254	0.69	1.30228	-0.705	1.30199	-0.681
1.30417	4.02	1.30416	-10.276	1.39129	-0.502	1.30453	0.701	1.30427	-0.703	1.30399	-0.675
1.30616	4.02	1.30615	-10.278	1.39345	-0.516	1.30652	0.701	1.3063	-0.703	1.30602	-0.675
1.30816	4.001	1.30815	-10.279	1.3956	-0.524	1.30852	0.707	1.30829	-0.703	1.30801	-0.671
1.31015	3.997	1.31014	-10.278	1.3978	-0.539	1.31055	0.703	1.31029	-0.704	1.30998	-0.663
1.31218	3.997	1.31213	-10.278	1.39996	-0.554	1.31254	0.703	1.31228	-0.704	1.31198	-0.663
1.31417	3.977	1.31416	-10.275	1.40212	-0.558	1.31453	0.699	1.31427	-0.707	1.31399	-0.671
1.31617	3.969	1.31615	-10.26	1.40428	-0.558	1.31652	0.695	1.31627	-0.707	1.31599	-0.672
1.31816	3.969	1.31815	-10.26	1.40644	-0.566	1.31852	0.695	1.31827	-0.707	1.31798	-0.672
1.32015	3.968	1.32014	-10.272	1.40864	-0.574	1.32055	0.697	1.32027	-0.721	1.31998	-0.674
1.32218	3.965	1.32213	-10.272	1.4108	-0.572	1.32254	0.701	1.32227	-0.716	1.32198	-0.676
1.32417	3.96	1.32416	-10.274	1.41295	-0.576	1.32453	0.701	1.32427	-0.724	1.32399	-0.676
1.32617	3.96	1.32615	-10.273	1.41511	-0.563	1.32652	0.7	1.32627	-0.726	1.32599	-0.676
1.32816	3.953	1.32815	-10.273	1.41727	-0.555	1.32852	0.706	1.32827	-0.726	1.32798	-0.677
1.33015	3.945	1.33014	-10.281	1.41947	-0.541	1.33055	0.702	1.33027	-0.738	1.32998	-0.682
1.33218	3.945	1.33213	-10.286	1.42163	-0.536	1.33254	0.68	1.33227	-0.752	1.33201	-0.682
1.33417	3.948	1.33416	-10.293	1.42379	-0.539	1.33453	0.677	1.33427	-0.749	1.33401	-0.686
1.33617	3.941	1.33615	-10.288	1.42595	-0.547	1.33652	0.684	1.33627	-0.749	1.336	-0.685
1.33816	3.941	1.33814	-10.288	1.4281	-0.543	1.33852	0.684	1.33827	-0.749	1.33799	-0.685
1.34015	3.914	1.34014	-10.285	1.43027	-0.531	1.34055	0.685	1.34027	-0.766	1.33998	-0.697
1.34218	3.904	1.34213	-10.284	1.43244	-0.531	1.34254	0.691	1.34227	-0.769	1.34201	-0.693
1.34417	3.904	1.34413	-10.284	1.43461	-0.532	1.34453	0.691	1.3443	-0.768	1.34401	-0.693
1.34617	3.875	1.34614	-10.296	1.43678	-0.538	1.34652	0.689	1.34629	-0.762	1.346	-0.687
1.34816	3.873	1.34814	-10.296	1.43894	-0.538	1.34852	0.689	1.34828	-0.762	1.34799	-0.689
1.35015	3.873	1.35014	-10.3	1.44111	-0.552	1.35055	0.692	1.35028	-0.746	1.34998	-0.689
1.35218	3.865	1.35213	-10.306	1.44328	-0.548	1.35254	0.693	1.35227	-0.762	1.35201	-0.692
1.35417	3.857	1.35413	-10.306	1.44544	-0.548	1.35453	0.704	1.3543	-0.765	1.35401	-0.689
1.35617	3.857	1.35614	-10.285	1.44761	-0.57	1.35652	0.704	1.35629	-0.772	1.356	-0.689
1.35816	3.863	1.35814	-10.285	1.44977	-0.577	1.35852	0.711	1.35829	-0.772	1.35799	-0.683
1.36015	3.865	1.36014	-10.254	1.45194	-0.577	1.36055	0.71	1.36028	-0.789	1.35998	-0.683
1.36218	3.865	1.36213	-10.263	1.45411	-0.567	1.36254	0.71	1.36227	-0.789	1.36201	-0.683
1.36417	3.84	1.36413	-10.263	1.45628	-0.568	1.36453	0.714	1.3643	-0.804	1.36401	-0.685
1.36617	3.827	1.36615	-10.238	1.45846	-0.57	1.36652	0.714	1.36629	-0.811	1.366	-0.678
1.36816	3.827	1.36814	-10.231	1.4606	-0.577	1.36852	0.714	1.36829	-0.811	1.36799	-0.678
1.37015	3.806	1.37017	-10.233	1.46281	-0.571	1.37055	0.726	1.37028	-0.804	1.36998	-0.68
1.37218	3.79	1.37216	-10.224	1.46496	-0.564	1.37254	0.719	1.37227	-0.804	1.37201	-0.684
1.37417	3.79	1.37415	-10.224	1.46712	-0.565	1.37453	0.719	1.3743	-0.805	1.37401	-0.684
1.37617	3.769	1.37615	-10.233	1.46928	-0.562	1.37652	0.71	1.37629	-0.803	1.376	-0.687
1.37816	3.753	1.37814	-10.227	1.47144	-0.547	1.37852	0.715	1.37829	-0.817	1.37799	-0.688
1.38015	3.753	1.38017	-10.227	1.47364	-0.554	1.38055	0.715	1.38028	-0.835	1.37998	-0.688
1.38218	3.748	1.38216	-10.231	1.4758	-0.57	1.38254	0.71	1.38227	-0.835	1.38201	-0.678
1.38417	3.746	1.38415	-10.231	1.47795	-0.579	1.38453	0.703	1.3843	-0.856	1.38401	-0.665
1.38617	3.738	1.38615	-10.245	1.48011	-0.582	1.38652	0.699	1.38629	-0.858	1.386	-0.67
1.38816	3.738	1.38814	-10.259	1.48227	-0.576	1.38852	0.704	1.38829	-0.863	1.38799	-0.67
1.39015	3.726	1.39017	-10.258	1.48447	-0.567	1.39055	0.712	1.39028	-0.864	1.38998	-0.67
1.39218	3.713	1.39216	-10.258	1.48663	-0.561	1.39254	0.713	1.39227	-0.864	1.39201	-0.672
1.39417	3.713	1.39415	-10.258	1.48879	-0.557	1.39453	0.711	1.3943	-0.854	1.39401	-0.672
1.39617	3.689	1.39615	-10.256	1.49095	-0.558	1.39652	0.712	1.39629	-0.865	1.396	-0.684
1.39816	3.688	1.39814	-10.26	1.4931	-0.564	1.39852	0.714	1.39829	-0.864	1.39799	-0.681
1.40015	3.678	1.40017	-10.26	1.49531	-0.566	1.40055	0.709	1.40028	-0.866	1.39998	-0.681
1.40218	3.677	1.40216	-10.266	1.49746	-0.552	1.40254	0.711	1.40227	-0.866	1.40202	-0.669
1.40417	3.677	1.40415	-10.266	1.49962	-0.552	1.40452	0.712	1.4043	-0.853	1.40401	-0.669
1.40617	3.677	1.40615	-10.266	1.50178	-0.541	1.40652	0.71	1.40629	-0.855	1.40599	-0.669
1.40816	3.669	1.40814	-10.253	1.50394	-0.539	1.40852	0.716	1.40829	-0.859	1.40798	-0.677
1.41015	3.666	1.41017	-10.253	1.50614	-0.539	1.41052	0.722	1.41028	-0.86	1.40998	-0.681
1.41218	3.666	1.41216	-10.247	1.5083	-0.556	1.41252	0.715	1.41227	-0.86	1.41199	-0.681
1.41418	3.663	1.41415	-10.246	1.51046	-0.561	1.41452	0.716	1.4143	-0.844	1.41399	-0.671
1.41617	3.66	1.41615	-10.246	1.51261	-0.561	1.41652	0.716	1.41629	-0.848	1.41599	-0.684
1.41816	3.66	1.41814	-10.27	1.51477	-0.563	1.41852	0.716	1.41829	-0.849	1.41798	-0.684
1.42015	3.629	1.42017	-10.27	1.51697	-0.55	1.42052	0.711	1.42028	-0.854	1.41998	-0.685
1.42218	3.626	1.42216	-10.255	1.51913	-0.55	1.42252	0.703	1.42227	-0.854	1.42199	-0.683
1.42418	3.626	1.42415	-10.146	1.52129	-0.554	1.42452	0.703	1.4243	-0.87	1.42399	-0.683
1.42617	3.618	1.42615	-10.146	1.52345	-0.563	1.42652	0.71	1.42629	-0.873	1.42599	-0.686
1.42816	3.624	1.42814	-9.94	1.52561	-0.563	1.42852	0.71	1.42829	-0.877	1.42798	-0.7
1.43015	3.624	1.43017	-9.94	1.52781	-0.568	1.43052	0.71	1.43028	-0.879	1.42998	-0.7
1.43218	3.608	1.43216	-9.95	1.52996	-0.566	1.43252	0.706	1.43227	-0.879	1.43202	-0.7
1.43418	3.595	1.43415	-10	1.53212	-0.573	1.43452	0.71	1.4343	-0.88	1.43401	-0.698
1.43617	3.595	1.43615	-10	1.53428	-0.577	1.43655	0.71	1.43629	-0.867	1.436	-0.698
1.43816	3.557	1.43814	-10.08	1.53644	-0.588	1.43855	0.706	1.43829	-0.854	1.43799	-0.701
1.44015	3.556	1.44017	-10.109	1.53864	-0.585	1.44054	0.714	1.44028	-0.851	1.43998	-0.692
1.44218	3.556	1.44213	-10.109	1.5408	-0.581	1.44253	0.714	1.44227	-0.851	1.44202	-0.692
1.44418	3.549	1.44413	-10.159	1.54296	-0.579	1.44452	0.728	1.4443	-0.837	1.44401	-0.691
1.44617	3.527	1.44614	-10.159	1.54511	-0.586	1.44655	0.744	1.44629	-0.838	1.446	-0.697
1.44816	3.521	1.44814	-10.195	1.54727	-0.575	1.44855	0.746	1.44829	-0.849	1.44799	-0.709
1.45015	3.532	1.45014	-10.201	1.54947	-0.576	1.45054	0.734	1.45028	-0.858	1.44999	-0.709
1.45218	3.527	1.45213	-10.201	1.55163	-0.58	1.45253	0.727	1.45227	-0.858	1.45202	-0.711
1.45418	3.532	1.45413	-10.22	1.55379	-0.575	1.45452	0.731	1.4543	-0.864	1.45401	-0.71
1.45617	3.532	1.45614	-10.22	1.55595	-0.577	1.45655	0.73	1.4563	-0.871	1.456	-0.71
1.45816	3.52	1.45814	-10.258	1.55811	-0.583	1.45855	0.722	1.45829	-0.871	1.45799	-0.705
1.46015	3.506	1.46014	-10.264	1.56031	-0.594	1.46054	0.726	1.46028	-0.869	1.45999	-0.708
1.46215	3.506	1.46213	-10.264	1.56246	-0.599	1.46253	0.733	1.46227	-0.869	1.46202	-0.708
1.46416	3.49	1.46416	-10.266	1.56462	-0.59	1.46452	0.731	1.4643	-0.857	1.46401	-0.71
1.46615	3.485	1.46616	-10.29	1.56678	-0.59	1.46655	0.728	1.4663	-0.864	1.466	-0.701
1.46815	3.485	1.46815	-10.308	1.56894	-0.596	1.46855	0.718	1.46829	-0.858	1.46799	-0.701
1.47015	3.478	1.47014	-10.316	1.57114	-0.601	1.47054	0.713	1.47028	-0.848	1.46999	-0.683
1.47215	3.476	1.47213	-10.316	1.5733	-0.601	1.47253	0.716	1.47227	-0.848	1.47202	-0.681
1.47416	3.476	1.47416	-10.318	1.57546	-0.602	1.47452	0.723	1.4743	-0.858	1.47401	-0.681
1.47615	3.474	1.47616	-10.324	1.57761	-0.602	1.47655	0.74	1.4763	-0.858	1.476	-0.688
1.47815	3.472	1.47815	-10.324	1.57977	-0.602	1.47855	0.739	1.47829	-0.871	1.47799	-0.701
1.48015	3.472	1.48014	-10.325	1.58197	-0.595	1.48054	0.744	1.48028	-0.883	1.47999	-0.701
1.48218	3.454	1.48213	-10.325	1.58413	-0.577	1.48253	0.751	1.48227	-0.892	1.48202	-0.696
1.48418	3.437	1.48416	-10.313	1.58629	-0.577	1.48452	0.751	1.4843	-0.893	1.48401	-0.697
1.48617	3.437	1.48616	-10.311	1.58845	-0.587	1.48655	0.751	1.4863	-0.893	1.486	-0.697
1.48816	3.426	1.48815	-10.311	1.59061	-0.586	1.48855	0.753	1.48829	-0.896	1.48799	-0.702
1.49015	3.418	1.49014	-10.33	1.59281	-0.586	1.49054	0.748	1.49028	-0.897	1.48999	-0.704
1.49218	3.418	1.49213	-10.33	1.59496	-0.592	1.49253	0.748	1.49227	-0.897	1.49202	-0.704
1.49418	3.406	1.49417	-10.315	1.59712	-0.587	1.49452	0.735	1.4943	-0.907	1.49401	-0.71
1.49617	3.379	1.49616	-10.321	1.59928	-0.586	1.49655	0.736	1.4963	-0.907	1.496	-0.696
1.49816	3.379	1.49815	-10.321	1.60144	-0.591	1.49855	0.736	1.49829	-0.912	1.49799	-0.696
1.50015	3.354	1.50014	-10.314	1.60364	-0.591	1.50054	0.734	1.50028	-0.896	1.49999	-0.698
1.50218	3.343	1.50213	-10.328	1.6058	-0.593	1.50253	0.728	1.50227	-0.892	1.50202	-0.715
1.50418	3.343	1.50417	-10.329	1.60796	-0.594	1.50452	0.728	1.5043	-0.905	1.50401	-0.715
1.50617	3.345	1.50616	-10.328	1.61011	-0.586	1.50655	0.74	1.5063	-0.905	1.506	-0.717
1.50816	3.338	1.50815	-10.328	1.61227	-0.59	1.50855	0.755	1.50829	-0.91	1.50799	-0.718
1.51015	3.335	1.51014	-10.346	1.61447	-0.587	1.51054	0.762	1.51028	-0.912	1.50999	-0.72
1.51219	3.335	1.51213	-10.349	1.61663	-0.592	1.51253	0.759	1.51227	-0.917	1.51202	-0.72
1.51418	3.337	1.51417	-10.349	1.61879	-0.592	1.51456	0.762	1.5143	-0.92	1.51401	-0.719
1.51617	3.33	1.51616	-10.353	1.62095	-0.592	1.51655	0.767	1.5163	-0.92	1.516	-0.721
1.51816	3.33	1.51815	-10.353	1.62311	-0.595	1.51855	0.757	1.51829	-0.921	1.51799	-0.721
1.52015	3.328	1.52014	-10.335	1.62531	-0.589	1.52054	0.756	1.52027	-0.928	1.51999	-0.719
1.52219	3.323	1.52213	-10.335	1.62746	-0.589	1.52253	0.748	1.52227	-0.94	1.52202	-0.71
1.52418	3.323	1.52417	-10.335	1.62962	-0.601	1.52452	0.742	1.52428	-0.935	1.52401	-0.71
1.52617	3.311	1.52616	-10.35	1.63178	-0.594	1.52656	0.744	1.52628	-0.935	1.526	-0.718
1.52816	3.305	1.52815	-10.35	1.63394	-0.594	1.52855	0.743	1.52828	-0.936	1.52799	-0.716
1.53015	3.306	1.53014	-10.322	1.63614	-0.612	1.53054	0.741	1.53027	-0.945	1.52999	-0.716
1.53219	3.307	1.53213	-10.331	1.6383	-0.608	1.53253	0.737	1.53227	-0.945	1.53202	-0.71
1.53418	3.296	1.53417	-10.331	1.64046	-0.61	1.53452	0.733	1.53428	-0.943	1.53401	-0.708
1.53617	3.296	1.53616	-10.341	1.64261	-0.612	1.53656	0.735	1.53628	-0.943	1.536	-0.708
1.53816	3.299	1.53814	-10.349	1.64477	-0.618	1.53855	0.732	1.53831	-0.946	1.53799	-0.732
1.54015	3.292	1.54014	-10.348	1.64697	-0.618	1.54054	0.731	1.5403	-0.936	1.53999	-0.738
1.54219	3.292	1.54214	-10.338	1.64913	-0.616	1.54253	0.731	1.54229	-0.928	1.54202	-0.738
1.54418	3.28	1.54414	-10.338	1.65128	-0.623	1.54452	0.749	1.54429	-0.931	1.54401	-0.741
1.54617	3.283	1.54614	-10.336	1.65345	-0.623	1.54656	0.744	1.54628	-0.931	1.546	-0.74
1.54816	3.283	1.54814	-10.338	1.65561	-0.603	1.54855	0.744	1.54831	-0.932	1.548	-0.74
[truncated: 12,230 more rows]

## Sheet: FigS3C(i)
		BmrA fl WT												BmrA fl K380A												BmrA fl R414A												BmrA fl R414K
[truncated: 356 more rows]

[truncated: 35 more sheets: FigS3C(ii), FigS3D, FigS3E, FigS3F(i), FigS3F(ii), FigS3F(iii), FigS3G_SDSPAGE, Fig4A, Fig4B, Fig4C, FigS4A(i), FigS4A(ii), FigS4B(i), FigS4B(ii), FigS4C(i), FigS4C(ii), FigS4D(i), FigS4D(ii), FigS4E(i), FigS4E(ii) …]
